# Supplementary material for: Network modeling of sporadic colorectal cancer reveals the importance of off-target effects of Cyclooxygenase inhibitors
Source: NPJ Syst Biol Appl. 2026 Feb 27;12:50. doi: 10.1038/s41540-025-00622-x (PMC13066020; doi:10.1038/s41540-025-00622-x)
Supplement: Supplementary file 2 — 41540_2025_622_MOESM2_ESM. [file 41540_2025_622_MOESM2_ESM.zip]

Archive with 32 entries (28 files):
- scripts/
- scripts/ReadMe
- scripts/SCRIPTS/
- scripts/SCRIPTS/20241127_FiguresAndTables_spoCRCmodel.Rmd
- scripts/SCRIPTS/20241127_MB_Network_Analysis_spoCRC_111_Inflammation_Simulations_variousPolymorphisms.R
- scripts/SCRIPTS/20241106_MB_Network_Analysis_spoCRC_22_Inflammation_COXIBs_Celecoxib_Effects.R
- scripts/SCRIPTS/20241106_MB_Network_Analysis_spoCRC_17_Inflammation_COXIBs_Effects_on_APC_RAS_Mutant_Simulations.R
- scripts/SCRIPTS/MB_Network_Analysis_spoCRC_11_Inflammation_Simulations.R
- scripts/SCRIPTS/20241028_MB_Network_Analysis_spoCRC_01_Boolean_Functions_Translation_Healthy_Profile.R
- scripts/SCRIPTS/MB_BoolSim.R
- scripts/SCRIPTS/20241107_MB_Network_Analysis_spoCRC_24_Inflammation_COXIBs_Sulindac_Effects.R
- scripts/SCRIPTS/20241106_MB_Network_Analysis_spoCRC_20_Inflammation_COXIBs_Effects_on_APC_RAS_SMAD_DCC_P53_Mutant_Simulations.R
- scripts/SCRIPTS/20241106_MB_Network_Analysis_spoCRC_19_Inflammation_COXIBs_Effects_on_APC_P53_Mutant_Simulations.R
- scripts/SCRIPTS/20241106_MB_Network_Analysis_spoCRC_16_Inflammation_COXIBs_Effects_on_P53_Mutant_Simulations.R
- scripts/SCRIPTS/20241105_MB_Network_Analysis_spoCRC_15_Inflammation_COXIBs_Effects_on_RAS_Mutant_Simulations.R
- scripts/SCRIPTS/20241105_MB_Network_Analysis_spoCRC_14_Inflammation_COXIBs_Effects_on_APC_Mutant_Simulations.R
- scripts/SCRIPTS/20241105_MB_Network_Analysis_spoCRC_13_Inflammation_Sequences_Mutations_Simulations.R
- scripts/SCRIPTS/MB_Network_Analysis_spoCRC_12_Inflammation_Unique_Mutations_Simulations.R
- scripts/SCRIPTS/AG_extend_pattern.R
- scripts/SCRIPTS/AG_read_BoolFun.R
- scripts/SCRIPTS/AG_read_BoolSim.R
- scripts/SCRIPTS/AG_check_switch.R
- scripts/SCRIPTS/AG_dynamic_Bool.R
- scripts/SCRIPTS/AG_BoolSim.R
- scripts/SCRIPTS/AG_plotall_BoolSim.R
- scripts/SCRIPTS/AG_barplot_BoolSim.R
- scripts/SCRIPTS/AG_write_BoolFun.R
- scripts/SCRIPTS/AG_plot_BoolSim.R
- scripts/OUTPUTS/
- scripts/DATA/
- scripts/DATA/20201101_AG_Network_Analysis_spoCRC_Database.xlsx
- scripts/DATA/20201101_AG_Network_Analysis_spoCRC_Database_v2.xlsx
