# Supplementary material for: Network modeling of sporadic colorectal cancer reveals the importance of off-target effects of Cyclooxygenase inhibitors
Source: NPJ Syst Biol Appl. 2026 Feb 27;12:50. doi: 10.1038/s41540-025-00622-x (PMC13066020; doi:10.1038/s41540-025-00622-x)
Supplement: Supplementary file 2 — 41540_2025_622_MOESM2_ESM. [file 41540_2025_622_MOESM2_ESM.zip › scripts/ReadMe]

ReadMe-File for Sporadic colorectal cancer model analysis: 

Authors: Anthony Gebhart
Modifications made by: Manon Berns (PD-value)
Date: December 2024

--------------------------------------------------------------------

The Boolean model simulations run using the SPIDDOR package in R. 
SPIDDOR can be downloaded from: https://rdrr.io/github/SPIDDOR/SPIDDOR/

--------------------------------------------------------------------

The boolean spoCRC model is described in the file with name "20201101_AG_Network_Analysis_spoCRC_Database.xlsx" (see DATA subfolder)
and the boolean description in supplementary material 1 (as a text file)

---------------------------------------------------------------------

Important functions written to perform the model simulations: 

read_BoolFun (in file: "AG_read_BoolFun.R")
Function that translates the data describing the spoCRC model to a structure that can be used to perform the model simulations

BoolSim (in file: "MB_BoolSim.R")
Function to perform the model simulations with the defined model. Within this function SPIDDOR is called. 
input of this function:
*network - the boolean network
*N_steps - number of time steps for which the model is simulated (default = 600). 
*N_rep - the number of repetitions for which the model is simulated (default = 5000). 
*asyncrho - If TRUE the model simulations are performed according to an asynchronous updating scheme (default = True)
*init_proba - array with the initial probabilities of node activation at time step = 0, if no array is given random initial probabilities are assigned. 
* extend (default is FALSE) not implemented in the latest version of Boolsim
Outputs of this function: 
The average activation frequency of each node at each time step calculated over N_rep


-------------------------------------------------------------------------
 
 Examples of how the model simulations can be performed can be found in for instance, "20241028_MB_Network_Analysis_spoCRC_01_Boolean_functions_Translation_Healthy_profile.R"

 
 To be able to run this script enter the location of the working directiory in line 31. (holds for all scripts starting with date_MB_Network_Analysis...)
 ! Please note that the R session is restarted within the scripts to prevent memory overload. This means that the script can not be ran at once. Instead run the scripts section by section
 
 In general simulations are performed according to the following steps: 
 1. Loading of the sporadic CRC model using the read_BoolFun function
 2. Defining settings of the spoCRC model:
 	- via spoCRC$polymorphism[index] polymorphism values of respective nodes can be adjusted. 
 	- via OE_nodes, names of the nodes that should be constitutively active could be given (in this case APC node
 	- via KO_nodes, names of the nodes that should be constitutively inactive can be given
 3. Running the simulation using the BoolSim function (calls SPIDDOR internally). The function written in MB_Boolsim.R automatically runs the different model simulations on multiple cores. 
 4. Saving the average activation frequency of each node in the OUTPUTS folder
 5. Restart the R session to prevent memory overload
 

 --------------------------------------------------------------------------
 
 It is necessary to run the scripts in order (indicated by the number after Analysis_spoCRC_XX in the title of the scripts, as some scripts reuse data generated in earlier scripts. 
