# Supplementary material for: Network modeling of sporadic colorectal cancer reveals the importance of off-target effects of Cyclooxygenase inhibitors
Source: NPJ Syst Biol Appl. 2026 Feb 27;12:50. doi: 10.1038/s41540-025-00622-x (PMC13066020; doi:10.1038/s41540-025-00622-x)
Supplement: Supplementary file 2 — 41540_2025_622_MOESM2_ESM. [file 41540_2025_622_MOESM2_ESM.zip › scripts/SCRIPTS/20241127_FiguresAndTables_spoCRCmodel.Rmd]

---
title: "spoCRCmodel Figures and Tables"
author: "Anthony Gebhart and Manon Berns"
date: "2024-11-07"
output: 
  pdf_document:
    number_sections: true
    toc: true
    toc_depth: 3
header-includes:
  \newcommand{\beginsupplement}{\setcounter{table}{0}\renewcommand{\thetable}{S\arabic{table}}\setcounter{figure}{0}\renewcommand{\thefigure}{S\arabic{figure}}}
---

```{r setup, include = FALSE}
knitr::opts_chunk$set(echo = TRUE, warning = FALSE, collapse = FALSE)
```

```{r clean up, echo = FALSE }
###---clean workspace
rm(list=ls()) # remove everything in the global environment
```
\newpage

```{r libraries, message = FALSE, results = FALSE, echo = FALSE}
# Load packages
library("showimage")     # display images
library("readxl")       # read excel files
library(scales)
library(readxl)
library(plyr)
library(data.table)
library(tidyverse)
library(ggrepel)
source("AG_read_BoolSim.R")
source("AG_plot_BoolSim.R")
source("AG_barplot_BoolSim.R")

path <-"~/Documents/CRCproject"
path.image <- paste0(path,"/IMAGES")
image.mutations <- "AG_CRC_carcinogenesis_mutations.png"
image.spoCRC.network <- "20201102_AG_Network_Analysis_spoCRC_model_14_Image.png"
image.CAC.network <- "20201002_JL_Network_Analysis_CAC_model_Image.png"
image.loops <- "Double_Feedback_loop.png"
working.dir <- paste0(path,"/SCRIPTS") 
setwd(working.dir)                            # set the working directory
path_data <- file.path('../DATA')             # path to DATA 
path_outputs <- file.path('../OUTPUTS')     
```

\newpage

# **Figures and Tables**

```{r image spoCRC, echo = FALSE, fig.align = 'center', fig.pos = 'h', fig.cap = "The nodes and their interactions in the spoCRC network. "}
# Display introduction apoptosis pathway image
show_image(paste(path.image, image.spoCRC.network, sep = "/"))
```
Activating relationships between nodes are illustrated by arrows. White diamonts indicate inhibitory relationships between nodes. Black triangles indicate nodes which are affected by mutations commonly occuring in CRC. The nodes with a red star are targets of COXIBs. Different colors were used to represent nodes with different biological functions. The nodes in turquoise belong to the extracellular immune-environment; the nodes in pink represent JAK/STAT signaling; the nodes in purple caspase signaling; the nodes in red p53 signaling; the nodes in brown SMAD signaling; the nodes in dark-blue netrin signaling; the nodes in blue WNT/$\beta$-catenin signaling; the nodes in orange AKT signaling; the nodes in yellow NF-$\kappa$B signaling; the nodes in green MAPK signaling; the nodes in gray PGE2/COX2 signaling.

\newpage

```{r, out.width = '75%', fig.width = 6, fig.height = 5, results = 'hide', fig.align = 'center', echo = FALSE, fig.cap = "Effect of the inflammation cluster on proliferation and apoptosis"}
library(tidyverse)

#load simulated data
input_name <- 
  "MB_Network_Analysis_spoCRC_Simulations_5000_healthy.csv"
no_inflam <- read_BoolSim(input_name)

#input_name <- 
#  "MB_Network_Analysis_spoCRC_Simulations_5000_healthy_shrink.csv"
#no_inflam_shrink <- read_BoolSim(input_name)

input_name <- 
  "MB_Network_Analysis_spoCRC_Simulations_5000_Inflam50_healthy.csv"
healthy_inf50 <- read_BoolSim(input_name)

input_name <- 
  "MB_Network_Analysis_spoCRC_Simulations_5000_Inflam10_healthy.csv"
healthy_inf10 <- read_BoolSim(input_name)

input_name <- 
  "MB_Network_Analysis_spoCRC_Simulations_5000_Inflam100_healthy.csv"
healthy_inf100 <- read_BoolSim(input_name)


df_transformation <- function(df){
  for (i in c(0:(ncol(df)))){
    df[,i] <- zoo::rollmean(df[,i], k = 20, fill = NA)
    }
  df <- as.data.frame(df)
  df["STEPS"] <- c(0:(nrow(df)-1))
  colnames(df) <- c("Apoptosis", "Proliferation", "STEPS")

  df_reshaped <- data.frame(x = df$STEPS,
                          y = c(df$Proliferation, df$Apoptosis),
                          group = c(rep('Proliferation', nrow(df)),
                                    rep('Apoptosis', nrow(df))))
  return(df_reshaped)
}


df <- (t(no_inflam[no_inflam$NODES %in% c("Proliferation", "Apoptosis"),-1]))
df_reshaped <- df_transformation(df)

df1 <- (t(healthy_inf100[healthy_inf100$NODES %in% c("Proliferation", "Apoptosis"),-1]))
df1_reshaped <- df_transformation(df1)

df2 <- (t(healthy_inf50[healthy_inf50$NODES %in% c("Proliferation", "Apoptosis"),-1]))
df2_reshaped <- df_transformation(df2)

df3 <- (t(healthy_inf10[healthy_inf10$NODES %in% c("Proliferation", "Apoptosis"),-1]))
df3_reshaped <- df_transformation(df3)

df_merged = rbind(df_reshaped, df1_reshaped, df2_reshaped, df3_reshaped)
df_merged['Setting'] <-c(rep('Inflammation Absent', nrow(df)*2),rep('Inflammation Present', nrow(df1)*2),
                         rep('Polymorphism 0.5', nrow(df2)*2), rep('Polymorphism 0.1', nrow(df3)*2)  )

#par(mfrow = c(1, 2))
ggplot(data = df_merged, aes(x, y, col = group)) +
  geom_line()+
  labs(color='') +
    scale_x_continuous(breaks = seq(0, 1800, 600),
                       limits = c(1, 1800)) +
    scale_y_continuous(breaks = seq(0, 1, 0.2),
                       labels = seq(0, 1, 0.2),
                       limits = c(0, 1)) +
    labs(title = "",
         y = "Frequency of Activation", 
         x = "Time steps") +
  theme_bw() +
    theme(panel.grid.major = element_blank(),
          panel.grid.minor = element_blank(),
          plot.title = element_text(size = 12, face = "bold", hjust=0.5),
          plot.subtitle = element_text(size = 10, face = "italic", hjust=0.5),
          plot.caption = element_text(size = 9, face = "italic", 
                                      color = "grey", hjust=0),
          axis.title = element_text(size = 9, face = "bold"),
          legend.text = element_text(size = 9),
          legend.title = element_text(size = 8),
          legend.position = "right")+
  guides(color=guide_legend(ncol=1))+
  facet_wrap("Setting")


```
Simulation results for a model without the inflammation cluster (Inflammation absent), with the inflammation cluster and complete activation of IL6 and CCL2 (Inflammation present, polymorphism set to 100%). The lower plots represent simulation results in the presence of the inflammation cluster with 10% polymorphism and 50% polymorphism of IL6 and CCL2. Plots show average over 5000 repetitions, with a running-average of 20 time steps. Supplementary Figure 2 shows the results for other polymorphism values tested. 
\newpage
```{r data results healthy, echo = FALSE}
#Load simulated data

input_name <- 
  "MB_Network_Analysis_spoCRC_Simulations_5000_Inflam50_healthy.csv"
healthy_inf50 <- read_BoolSim(input_name)

input_name <- 
  "MB_Network_Analysis_spoCRC_Simulations_5000_Inflam50_seq_Patho.csv"
seq_inf_patho <-read_BoolSim(input_name)

input_name <- 
  "MB_Network_Analysis_spoCRC_Simulations_5000_Inflam50_seq_100_recover.csv"
seq_inf100_recover <- read_BoolSim(input_name)

input_name <- 
  "MB_Network_Analysis_spoCRC_Simulations_5000_Inflam50_seq_300_recover.csv"
seq_inf300_recover <- read_BoolSim(input_name)
```

```{r, out.width = '75%', fig.width = 6, fig.height = 3, results = 'hide', fig.align = 'center', echo = FALSE, fig.cap = "Impact of chronic and transient inflammation on apoptosis and proliferation."}
# Rebuild the sequence dataset
seq_Inf_patho <- cbind(healthy_inf50, seq_inf_patho[-1])
colnames(seq_Inf_patho) <- as.character(c("NODES", c(1:3601)))

#chronic_apop <- t(seq_Inf_patho[seq_Inf_patho$NODES == "Apoptosis", c(900:1801)])
chronic_apop <- as.data.frame((t(seq_Inf_patho[seq_Inf_patho$NODES == "Apoptosis", c(2:3602)])))
#                  rnorm(n = 1199, mean = mean(chronic_apop), sd = sd(chronic_apop))))
colnames(chronic_apop) <- "CHRONIC"
chronic_apop <- as.numeric(as.character(chronic_apop[-1,]))
chronic_apop <- zoo::rollmean(chronic_apop, k = 20, fill = NA)

#chronic_prol <- t(seq_Inf_patho[seq_Inf_patho$NODES == "Proliferation", c(900:1801)])
chronic_prol <- as.data.frame(t(seq_Inf_patho[seq_Inf_patho$NODES == "Proliferation",c(2:3602) ]))
#                  rnorm(n = 1199, mean = mean(chronic_prol), sd = sd(chronic_prol))))
colnames(chronic_prol) <- "CHRONIC"
chronic_prol <- as.numeric(as.character(chronic_prol[-1,]))
chronic_prol <- zoo::rollmean(chronic_prol, k = 20, fill = NA)

# Rebuild the sequence dataset
seq_Inf_100 <- cbind(healthy_inf50, seq_inf_patho[c(2:101)], seq_inf100_recover[-1])
colnames(seq_Inf_100) <- as.character(c("NODES", c(1:3601)))

inf100_apop <- t(seq_Inf_100[seq_Inf_100$NODES == "Apoptosis", ])
colnames(inf100_apop) <- "INF100"
inf100_apop <- as.numeric(as.character(inf100_apop[c(2:3601),]))
inf100_apop <- zoo::rollmean(inf100_apop, k = 20, fill = NA)

inf100_prol <- t(seq_Inf_100[seq_Inf_100$NODES == "Proliferation", ])
colnames(inf100_prol) <- "INF100"
inf100_prol <- as.numeric(as.character(inf100_prol[c(2:3601),]))
inf100_prol <- zoo::rollmean(inf100_prol, k = 20, fill = NA)

####
seq_Inf_300 <- cbind(healthy_inf50, seq_inf_patho[c(2:301)], seq_inf300_recover[-1])
colnames(seq_Inf_300) <- as.character(c("NODES", c(1:3601)))

inf300_apop <- t(seq_Inf_300[seq_Inf_300$NODES == "Apoptosis", ])
colnames(inf300_apop) <- "INF100"
inf300_apop <- as.numeric(as.character(inf300_apop[c(2:3601),]))
inf300_apop <- zoo::rollmean(inf300_apop, k = 20, fill = NA)

inf300_prol <- t(seq_Inf_300[seq_Inf_300$NODES == "Proliferation", ])
colnames(inf300_prol) <- "INF100"
inf300_prol <- as.numeric(as.character(inf300_prol[c(2:3601),]))
inf300_prol <- zoo::rollmean(inf300_prol, k = 20, fill = NA)


####
#healthy_apop <- t(healthy_inf50[healthy_inf50$NODES == "Apoptosis", c(302:1801)])
healthy_apop <- as.data.frame(t(healthy_inf50[healthy_inf50$NODES == "Apoptosis", c(2:1802)]))
#                  rnorm(n = 1800, mean = mean(healthy_apop), sd = sd(healthy_apop))))
colnames(healthy_apop) <- "HEALTHY"
healthy_apop <- as.numeric(as.character(healthy_apop[-1,]))
healthy_apop <- zoo::rollmean(healthy_apop, k = 20, fill = NA)

#healthy_prol <- t(healthy_inf50[healthy_inf50$NODES == "Proliferation", c(302:1801)])
healthy_prol <- as.data.frame(t(healthy_inf50[healthy_inf50$NODES == "Proliferation",c(2:1802) ]))
#                  rnorm(n = 1800, mean = mean(healthy_prol), sd = sd(healthy_prol))))
colnames(healthy_prol) <- "HEALTHY"
healthy_prol <- as.numeric(as.character(healthy_prol[-1,]))
healthy_prol <- zoo::rollmean(healthy_prol, k = 20, fill = NA)

####
#apop <- data.frame("STEPS" = 0:1799, "HEALTHY" = healthy_apop, "CHRONIC" = chronic_apop, "INF100" = inf100_apop, "INF300" = #inf300_apop)

apop <- data.frame("STEPS" = 0:3599, "CHRONIC" = chronic_apop, "INF100" = inf100_apop, "INF300" = inf300_apop)

#apop <- apop[, c(1,3,2,4, 5)]

#apop$INF100[1:600] <-NA
#apop$INF300[1:600] <-NA
#apop$CHRONIC[1:600] <-NA

#prol <- data.frame("STEPS" = 0:3599, "HEALTHY" = healthy_prol, "CHRONIC" = chronic_prol, "INF100" = inf100_prol, "INF300" = inf300_prol)

prol <- data.frame("STEPS" = 0:3599, "CHRONIC" = chronic_prol, "INF100" = inf100_prol, "INF300" = inf300_prol)

#prol <- prol[, c(1,3,2,4, 5)]

#prol$INF100[1:600] <-NA
#prol$INF300[1:600] <-NA
#prol$CHRONIC[1:600] <-NA

df_merged = rbind(apop, prol)
df_merged['Setting'] <-c(rep('Apoptosis', nrow(prol)),rep('Proliferation', nrow(prol)) )

n <- 4
#hex <- hue_pal()(n)

ggplot(data = df_merged, aes(x = STEPS, y = CHRONIC, color = "Chronic")) +
  geom_line() +
  geom_line(aes(x = STEPS, y = INF100, color = "Transient brief")) +
  geom_line(aes(x = STEPS, y = INF300, color = "Transient long")) +
  #geom_line(aes(x = STEPS, y = HEALTHY, color = "No")) +
  labs(color='Inflammation type') +
  #scale_color_discrete(name = "Inflammation Type")+
                     #breaks = c("HEALTHY", "INF100", "INF300", "CHRONIC"),
                     #values = c("#F8766D", "#00BFC4", "#C77CFF", "#7CAE00"),
                    # labels = c("Brief", 
                     #           "Chronic", "Transient long", "None")) +
    scale_x_continuous(breaks = seq(1600, 3600, 500),
                       labels = seq(0,2000, 500),
                       limits = c(1600, 3600)) +
    scale_y_continuous(breaks = seq(0, 1, 0.1),
                       labels = seq(0, 1, 0.1),
                       limits = c(0, 1)) +
    labs(title = "",
         y = "Frequency of Activation", 
         x = "Time steps") +
  theme_bw() +
    theme(panel.grid.major = element_blank(),
          panel.grid.minor = element_blank(),
          plot.title = element_text(size = 12, face = "bold", hjust=0.5),
          plot.subtitle = element_text(size = 10, face = "italic", hjust=0.5),
          plot.caption = element_text(size = 9, face = "italic", 
                                      color = "grey", hjust=0),
          axis.title = element_text(size = 9, face = "bold"),
          legend.text = element_text(size = 7),
          legend.title = element_text(size = 8),
          legend.position = "right")+
  guides(color=guide_legend(ncol=1))+
  facet_wrap("Setting")+
  geom_segment(aes(x = 1800, y = 0.8, xend = 1800, yend = 0.75), color = "black",
                  arrow = arrow(length = unit(0.1, "cm")))

```
At time step 200 (indicated by the arrow), the DC node is fixed in it’s ON-state for either 100 (transient brief), 300 (transient long) steps or for the remainder of the simulation time (chronic) to simulate different durations of inflammatory response. The first 200 time steps within this plot show the last time steps from healthy model simulations with the polymorphism values of Il6 and CCL2 set to 50% (see Figure 2). Average frequency of activation of the proliferation and apoptosis nodes is calculated over 5000 repetitions. Plots show running averages over 20 steps.


\newpage
```{r, out.width = '75%', fig.width = 5, fig.height = 3, results = 'hide', fig.show = 'hold', fig.align = 'center', echo = FALSE}
#Load simulated data
input_name_1 <- 
  "MB_Network_Analysis_spoCRC_Simulations_5000_healthy.csv"
healthy_inf0<-read_BoolSim(input_name_1)

input_name_2 <- 
  "MB_Network_Analysis_spoCRC_Simulations_5000_Inflam50_healthy.csv"
healthy_inf50 <- read_BoolSim(input_name_2)

input_name_3 <- 
  "MB_Network_Analysis_spoCRC_Simulations_5000_Inflam100_healthy.csv"
healthy_inf100 <- read_BoolSim(input_name_3)

input_name_4 <- 
  "MB_Network_Analysis_spoCRC_Simulations_5000_Inflam10_healthy.csv"
healthy_inf10 <- read_BoolSim(input_name_4)

input_name_5 <- 
#  "AG_Network_Analysis_spoCRC_Simulations_5000_Inflam_seq_APC_mutant_shrink.csv"
"MB_Network_Analysis_spoCRC_Simulations_5000_Inflam_seq_APC_mutant.csv"
mutant_seq_APC <- read_BoolSim(input_name_5)

input_name_6 <- 
#  "AG_Network_Analysis_spoCRC_Simulations_5000_Inflam_seq_RAS_mutant_shrink.csv"
    "MB_Network_Analysis_spoCRC_Simulations_5000_Inflam_seq_RAS_mutant.csv"
mutant_seq_RAS <- read_BoolSim(input_name_6)

input_name_7 <- 
#  "AG_Network_Analysis_spoCRC_Simulations_5000_Inflam_18qloss_shrink.csv"
    "MB_Network_Analysis_spoCRC_Simulations_5000_Inflam_18qloss.csv"
mutant_seq_SMAD_DCC <- read_BoolSim(input_name_7)

input_name_8 <- 
#  "AG_Network_Analysis_spoCRC_Simulations_5000_Inflam_seq_P53_mutant.csv"
  "MB_Network_Analysis_spoCRC_Simulations_5000_Inflam_seq_P53_mutant.csv"
mutant_seq_P53 <- read_BoolSim(input_name_8)

input_name_9 <- 
  "MB_Network_Analysis_spoCRC_Simulations_5000_Inflam_seq_APC_RAS_mutant.csv"
mutant_seq_APC_RAS <- read_BoolSim(input_name_9)

input_name_10 <- 
  "MB_Network_Analysis_spoCRC_Simulations_5000_Inflam_seq_APC_RAS_SMAD_DCC_mutant.csv"
mutant_seq_APC_RAS_SMAD_DCC <- read_BoolSim(input_name_10)

input_name_11 <- 
  "MB_Network_Analysis_spoCRC_Simulations_5000_Inflam_seq_APC_RAS_SMAD_DCC_P53_mutant.csv"
mutant_seq_APC_RAS_SMAD_DCC_P53 <- read_BoolSim(input_name_11)

input_name_12 <- 
  "MB_Network_Analysis_spoCRC_Simulations_5000_Inflam_seq_APC_P53_mutant.csv"
mutant_seq_APC_P53 <- read_BoolSim(input_name_12)

#input_name_13 <- 
 # "AG_Network_Analysis_spoCRC_Simulations_5000_seq_APC_mutant.csv"
#mutant_seq_APC_noInf <- read_BoolSim(input_name_13)

#input_name_14 <- 
 # "AG_Network_Analysis_spoCRC_Simulations_5000_seq_RAS_mutant.csv"
#mutant_seq_RAS_noInf <- read_BoolSim(input_name_14)

#input_name_15 <- 
 # "AG_Network_Analysis_spoCRC_Simulations_5000_seq_18qloss.csv"
#mutant_seq_SMAD_DCC_noInf <- read_BoolSim(input_name_15)

#input_name_16 <- 
#  "AG_Network_Analysis_spoCRC_Simulations_5000_seq_P53_mutant.csv"
#mutant_seq_P53_noInf <- read_BoolSim(input_name_16)

#input_name_17 <- 
#  "AG_Network_Analysis_spoCRC_Simulations_5000_seq_APC_RAS_mutant.csv"
#mutant_seq_APC_RAS_noInf <- read_BoolSim(input_name_17)

#input_name_18 <- 
#  "AG_Network_Analysis_spoCRC_Simulations_5000_seq_APC_RAS_SMAD_DCC_mutant.csv"
#mutant_seq_APC_RAS_SMAD_DCC_noInf <- read_BoolSim(input_name_18)

#input_name_19 <- 
#  "AG_Network_Analysis_spoCRC_Simulations_5000_seq_APC_RAS_SMAD_DCC_P53_mutant.csv"
#mutant_seq_APC_RAS_SMAD_DCC_P53_noInf <- read_BoolSim(input_name_19)

#input_name_20 <- 
#  "AG_Network_Analysis_spoCRC_Simulations_5000_seq_APC_P53_mutant.csv"
#mutant_seq_APC_P53_noInf <- read_BoolSim(input_name_20)
```

```{r, echo = FALSE, fig.cap = "Effect of several mutations on proliferation and apopotosis", out.width = '75%', fig.width = 10,  results = 'hide', fig.show = 'hold', fig.align = 'center',}

outputs <- cbind(healthy_inf50[ , c(1, ncol(healthy_inf50))],
              mutant_seq_APC[ , ncol(mutant_seq_APC)],
              mutant_seq_RAS[ , ncol(mutant_seq_RAS)],
              mutant_seq_SMAD_DCC[ , ncol(mutant_seq_SMAD_DCC)],
              mutant_seq_P53[ , ncol(mutant_seq_P53)],
              mutant_seq_APC_RAS[ , ncol(mutant_seq_APC_RAS)],
              mutant_seq_APC_P53[ , ncol(mutant_seq_APC_P53)],
              mutant_seq_APC_RAS_SMAD_DCC_P53[ , ncol(mutant_seq_APC_RAS_SMAD_DCC_P53)])

colnames(outputs) <- c("NODES", "CONTROL",
                       "APC-", "RAS+", "SMAD/DCC-", "P53-",
                       "APC-/RAS+", "APC-/P53-", "All")

outputs <- outputs[outputs$NODES %in% c("Proliferation", "Apoptosis"), ]
outputs[outputs$NODES == "Proliferation", -1] <- outputs[outputs$NODES == "Proliferation", -1] * (-1)
outputs <- gather(outputs, MUTANT, FREQ, -NODES)
outputs$MUTANT <- fct_relevel(outputs$MUTANT, 
                              "INF0", "INF10", "INF100", "CONTROL", "SMAD/DCC-",
                              "APC-", "RAS+", "P53-",
                              "APC-/RAS+", "APC-/P53-", "All")
outputs$CONTROL <- outputs[c(1,18), "FREQ"]

#outputs_noInf <- cbind(healthy_inf0[ , c(1, ncol(healthy_inf0))],
#              mutant_seq_APC_noInf[ , ncol(mutant_seq_APC_noInf)],
#              mutant_seq_RAS_noInf[ , ncol(mutant_seq_RAS_noInf)],
#              mutant_seq_SMAD_DCC_noInf[ , ncol(mutant_seq_SMAD_DCC_noInf)],
#              mutant_seq_P53_noInf[ , ncol(mutant_seq_P53_noInf)],
#              mutant_seq_APC_RAS_noInf[ , ncol(mutant_seq_APC_RAS_noInf)],
#              mutant_seq_APC_P53_noInf[ , ncol(mutant_seq_APC_P53_noInf)],
#              mutant_seq_APC_RAS_SMAD_DCC_P53_noInf[ , ncol(mutant_seq_APC_RAS_SMAD_DCC_P53_noInf)])

#colnames(outputs_noInf) <- c("NODES", "INF0", 
 #                      "APC-", "RAS+", "SMAD/DCC-", "P53-",
#                       "APC-/RAS+", "APC-/P53-", "All")

#outputs_noInf <- outputs_noInf[outputs_noInf$NODES %in% c("Proliferation", "Apoptosis"), ]
#outputs_noInf[outputs_noInf$NODES == "Proliferation", -1] <- outputs_noInf[outputs_noInf$NODES == "Proliferation", -1] * (-1)
#outputs_noInf <- gather(outputs_noInf, MUTANT, FREQ_NOINF, -NODES)
#outputs_noInf$MUTANT <- fct_relevel(outputs_noInf$MUTANT, 
#                              "INF0", "SMAD/DCC-",
#                              "APC-", "RAS+", "P53-",
#                              "APC-/RAS+", "APC-/P53-", "All")
outputs_All <- outputs
#outputs_All$FREQ_NOINF <- unlist(outputs_noInf[3])
#colnames(outputs_All)[5] <- "FREQ_NOINF"

theme_set(theme_bw())

ggplot(outputs_All, aes(x = FREQ, y = MUTANT, )) + 
  geom_bar(stat = 'identity', aes(fill = NODES),colour = "black", width = 0.7) +
  #geom_segment(aes(x=FREQ_NOINF, xend=0, yend = MUTANT), size=2, col = "grey40") +
  geom_vline(xintercept = 0, lty = 1) +
  geom_vline(xintercept = max(outputs$FREQ), lty = 4, col = "grey", alpha = 0.7) +
  geom_vline(xintercept = min(outputs$FREQ), lty = 4, col = "grey", alpha = 0.7) +
  scale_x_continuous(limits = c(-1,1), 
                     breaks = seq(-1, 1, 0.2), 
                     labels = c(seq(1, 0, -0.2), seq(0.2, 1, 0.2))) +
    #labs(title="spoCRC Network Analysis", 
    #   subtitle="Outputs frequencies of activation",
       labs(y = "Mutations", x="Activation Frequency") +
  theme(aspect.ratio = 1/3,
        panel.grid.major = element_blank(),
        panel.grid.minor = element_blank(),
        plot.title = element_text(size = 18, face = "bold", hjust=0.5),
        plot.subtitle = element_text(size = 15, face = "italic", hjust=0.5),
        axis.title = element_text(size = 15, face = "bold"),
        axis.text.x = element_text(size = 14),
        axis.text.y = element_text(size = 14),
        legend.text = element_text(size=14))

```
Average activation frequency of the proliferation and apoptosis nodes is calculated from the activation status at the end of 5000 model simulations

\newpage
```{r, echo = FALSE, message= FALSE}
table1 <- cbind(healthy_inf50[ , c(1,ncol(healthy_inf50))], 
              mutant_seq_SMAD_DCC[ , ncol(mutant_seq_SMAD_DCC)],
              mutant_seq_APC[ , ncol(mutant_seq_APC)],
              mutant_seq_RAS[ , ncol(mutant_seq_RAS)],
              mutant_seq_P53[ , ncol(mutant_seq_P53)],
              mutant_seq_APC_RAS[ , ncol(mutant_seq_APC_RAS)],
              mutant_seq_APC_P53[ , ncol(mutant_seq_APC_P53)],
              mutant_seq_APC_RAS_SMAD_DCC_P53[ , ncol(mutant_seq_APC_RAS_SMAD_DCC_P53)]
          )

colnames(table1) <- c("NODES", "Control", "SMAD/DCC -", "APC -", "RAS + ", "P53 -",
                    "APC- / RAS+", "APC- / P53-", "All")
rownames(table1) <- table1[,1]


table1 <- table1[table1$NODES %in% c("Apoptosis", "Proliferation", "COX2", "BCATENIN", "AKT", "NFKB", "IL6"), ]
table1[,c(2:9)] <- round(table1[,c(2:9)], digits = 2)
table1 <- as.data.frame(t(table1)[-1,])
library(data.table)
table1 <- setDT(table1, keep.rownames = TRUE)[]
colnames(table1)[1] <- "MUTATION"
table1<- tbl_df(table1) %>%
  mutate(MUTATION = as.character(MUTATION),
         '18q*'= ifelse(grepl("SMAD", table1$MUTATION) | MUTATION == "All", "X", ""),
         APC = ifelse(grepl("APC", table1$MUTATION) | MUTATION == "All", "X", ""),
         RAS = ifelse(grepl("RAS", table1$MUTATION) | MUTATION == "All", "X", ""),
         P53 = ifelse(grepl("P53", table1$MUTATION) | MUTATION == "All", "X", "")) %>%
  dplyr::select('18q*', APC, RAS, P53, Apoptosis, Proliferation, 'B-catenin' = BCATENIN, 'COX2/PGE2' = COX2, AKT, NFKB, IL6)

library(kableExtra)
kable(table1, "latex", booktabs = T, align = 'c',
      caption = "Frequency of activation of key nodes in the model with various mutations", digits = 2) %>%
      kable_styling(latex_options = c("striped", "HOLD_position")) %>%
    column_spec(column = 1:4, width = "0.1in") %>%
  column_spec(column = 5:10, width = "0.3in") %>%
  row_spec(0, angle = 90) %>%
  add_header_above(header = c("Mutations" = 4, "Nodes" = 6 ))


```


```{r, echo = FALSE}
#Figure single target effects

#Load data
input_name_2 <- 
  "MB_Network_Analysis_spoCRC_Simulations_5000_Inflam_seq_APC_mutant.csv"
mutant_seq_APC <- read_BoolSim(input_name_2)

input_name_3 <- 
  "MB_Network_Analysis_spoCRC_Simulations_5000_Inflam_APC_mutant_seq_COXIBs_COX2.csv"
mutant_APC_seq_COXIB_COX2 <- read_BoolSim(input_name_3)

input_name_4 <- 
  "MB_Network_Analysis_spoCRC_Simulations_5000_Inflam_APC_mutant_seq_COXIBs_PDE5.csv"
mutant_APC_seq_COXIB_PDE5 <- read_BoolSim(input_name_4)

input_name_5 <- 
  "MB_Network_Analysis_spoCRC_Simulations_5000_Inflam_APC_mutant_seq_COXIBs_BCL2.csv"
mutant_APC_seq_COXIB_BCL2 <- read_BoolSim(input_name_5)

input_name_6 <- 
  "MB_Network_Analysis_spoCRC_Simulations_5000_Inflam_APC_mutant_seq_COXIBs_AKT.csv"
mutant_APC_seq_COXIB_AKT <- read_BoolSim(input_name_6)

input_name_7 <- 
  "MB_Network_Analysis_spoCRC_Simulations_5000_Inflam_APC_mutant_seq_COXIBs_NFKB.csv"
mutant_APC_seq_COXIB_NFKB <- read_BoolSim(input_name_7)

input_name_8 <- 
  "MB_Network_Analysis_spoCRC_Simulations_5000_Inflam_APC_mutant_seq_COXIBs_FZD.csv"
mutant_APC_seq_COXIB_FZD <- read_BoolSim(input_name_8)

 input_name_1 <- 
  "MB_Network_Analysis_spoCRC_Simulations_5000_Inflam_seq_APC_RAS_mutant.csv"
mutant_seq_APC_RAS <- read_BoolSim(input_name_1)

input_name_2 <- 
  "MB_Network_Analysis_spoCRC_Simulations_5000_Inflam_seq_APC_RAS_mutant_seq_COXIBs_COX2.csv"
mutant_seq_APC_RAS_seq_COXIB_COX2 <- read_BoolSim(input_name_2)

input_name_3 <- 
  "MB_Network_Analysis_spoCRC_Simulations_5000_Inflam_seq_APC_RAS_mutant_seq_COXIBs_PDE5.csv"
mutant_seq_APC_RAS_seq_COXIB_PDE5 <- read_BoolSim(input_name_3)

input_name_5 <- 
  "MB_Network_Analysis_spoCRC_Simulations_5000_Inflam_seq_APC_RAS_mutant_seq_COXIBs_AKT.csv"
mutant_seq_APC_RAS_seq_COXIB_AKT <- read_BoolSim(input_name_5)

input_name_6 <- 
  "MB_Network_Analysis_spoCRC_Simulations_5000_Inflam_seq_APC_RAS_mutant_seq_COXIBs_NFKB.csv"
mutant_seq_APC_RAS_seq_COXIB_NFKB <- read_BoolSim(input_name_6)

input_name_7 <- 
  "MB_Network_Analysis_spoCRC_Simulations_5000_Inflam_seq_APC_RAS_mutant_seq_COXIBs_FZD.csv"
mutant_seq_APC_RAS_seq_COXIB_FZD <- read_BoolSim(input_name_7)

input_name_8 <- 
  "MB_Network_Analysis_spoCRC_Simulations_5000_Inflam_seq_APC_RAS_mutant_seq_COXIBs_BCL2.csv"
mutant_seq_APC_RAS_seq_COXIB_BCL2 <- read_BoolSim(input_name_8)

input_name_1 <- 
  "MB_Network_Analysis_spoCRC_Simulations_5000_Inflam_seq_APC_P53_mutant.csv"
mutant_seq_APC_P53 <- read_BoolSim(input_name_1)

input_name_2 <- 
  "MB_Network_Analysis_spoCRC_Simulations_5000_Inflam_seq_APC_P53_mutant_seq_COXIBs_COX2.csv"
mutant_seq_APC_P53_seq_COXIB_COX2 <- read_BoolSim(input_name_2)

input_name_3 <- 
  "MB_Network_Analysis_spoCRC_Simulations_5000_Inflam_seq_APC_P53_mutant_seq_COXIBs_PDE5.csv"
mutant_seq_APC_P53_seq_COXIB_PDE5 <- read_BoolSim(input_name_3)

input_name_5 <- 
  "MB_Network_Analysis_spoCRC_Simulations_5000_Inflam_seq_APC_P53_mutant_seq_COXIBs_AKT.csv"
mutant_seq_APC_P53_seq_COXIB_AKT <- read_BoolSim(input_name_5)

input_name_6 <- 
  "MB_Network_Analysis_spoCRC_Simulations_5000_Inflam_seq_APC_P53_mutant_seq_COXIBs_NFKB.csv"
mutant_seq_APC_P53_seq_COXIB_NFKB <- read_BoolSim(input_name_6)

input_name_7 <- 
  "MB_Network_Analysis_spoCRC_Simulations_5000_Inflam_seq_APC_P53_mutant_seq_COXIBs_FZD.csv"
mutant_seq_APC_P53_seq_COXIB_FZD <- read_BoolSim(input_name_7)

input_name_8 <- 
  "MB_Network_Analysis_spoCRC_Simulations_5000_Inflam_seq_APC_P53_mutant_seq_COXIBs_BCL2.csv"
mutant_seq_APC_P53_seq_COXIB_BCL2 <- read_BoolSim(input_name_8)

input_name_1 <- 
  "MB_Network_Analysis_spoCRC_Simulations_5000_Inflam_seq_APC_RAS_SMAD_DCC_P53_mutant.csv"
mutant_seq_APC_RAS_SMAD_DCC_P53 <- read_BoolSim(input_name_1)

input_name_2 <- 
  "MB_Network_Analysis_spoCRC_Simulations_5000_Inflam_seq_APC_RAS_SMAD_DCC_P53_mutant_seq_COXIBs_COX2.csv"
mutant_seq_APC_RAS_SMAD_DCC_P53_seq_COXIB_COX2 <- read_BoolSim(input_name_2)

input_name_3 <- 
  "MB_Network_Analysis_spoCRC_Simulations_5000_Inflam_seq_APC_RAS_SMAD_DCC_P53_mutant_seq_COXIBs_PDE5.csv"
mutant_seq_APC_RAS_SMAD_DCC_P53_seq_COXIB_PDE5 <- read_BoolSim(input_name_3)

input_name_5 <- 
  "MB_Network_Analysis_spoCRC_Simulations_5000_Inflam_seq_APC_RAS_SMAD_DCC_P53_mutant_seq_COXIBs_AKT.csv"
mutant_seq_APC_RAS_SMAD_DCC_P53_seq_COXIB_AKT <- read_BoolSim(input_name_5)

input_name_6 <- 
  "MB_Network_Analysis_spoCRC_Simulations_5000_Inflam_seq_APC_RAS_SMAD_DCC_P53_mutant_seq_COXIBs_NFKB.csv"
mutant_seq_APC_RAS_SMAD_DCC_P53_seq_COXIB_NFKB <- read_BoolSim(input_name_6)

input_name_7 <- 
  "MB_Network_Analysis_spoCRC_Simulations_5000_Inflam_seq_APC_RAS_SMAD_DCC_P53_mutant_seq_COXIBs_FZD.csv"
mutant_seq_APC_RAS_SMAD_DCC_P53_seq_COXIB_FZD <- read_BoolSim(input_name_7)

input_name_8 <- 
  "MB_Network_Analysis_spoCRC_Simulations_5000_Inflam_seq_APC_RAS_SMAD_DCC_P53_mutant_seq_COXIBs_BCL2.csv"
mutant_seq_APC_RAS_SMAD_DCC_P53_seq_COXIB_BCL2 <- read_BoolSim(input_name_8)

#Ras mutant
input_name_1 <- 
  "MB_Network_Analysis_spoCRC_Simulations_5000_Inflam_seq_RAS_mutant.csv"
mutant_seq_RAS <- read_BoolSim(input_name_1)

input_name_2 <- 
  "MB_Network_Analysis_spoCRC_Simulations_5000_Inflam_RAS_mutant_seq_COXIBs_COX2.csv"
mutant_seq_RAS_COXIB_COX2 <- read_BoolSim(input_name_2)

input_name_3 <- 
  "MB_Network_Analysis_spoCRC_Simulations_5000_Inflam_RAS_mutant_seq_COXIBs_PDE5.csv"
mutant_seq_RAS_COXIB_PDE5 <- read_BoolSim(input_name_3)

input_name_5 <- 
  "MB_Network_Analysis_spoCRC_Simulations_5000_Inflam_RAS_mutant_seq_COXIBs_AKT.csv"
mutant_seq_RAS_COXIB_AKT <- read_BoolSim(input_name_5)

input_name_6 <- 
  "MB_Network_Analysis_spoCRC_Simulations_5000_Inflam_RAS_mutant_seq_COXIBs_NFKB.csv"
mutant_seq_RAS_COXIB_NFKB <- read_BoolSim(input_name_6)

input_name_7 <- 
  "MB_Network_Analysis_spoCRC_Simulations_5000_Inflam_RAS_mutant_seq_COXIBs_FZD.csv"
mutant_seq_RAS_COXIB_FZD <- read_BoolSim(input_name_7)

input_name_8 <- 
  "MB_Network_Analysis_spoCRC_Simulations_5000_Inflam_RAS_mutant_seq_COXIBs_BCL2.csv"
mutant_seq_RAS_COXIB_BCL2 <- read_BoolSim(input_name_8)

#Ras mutant
input_name_1 <- 
  "MB_Network_Analysis_spoCRC_Simulations_5000_Inflam_seq_P53_mutant.csv"
mutant_seq_P53 <- read_BoolSim(input_name_1)

input_name_2 <- 
  "MB_Network_Analysis_spoCRC_Simulations_5000_Inflam_P53_mutant_seq_COXIBs_COX2.csv"
mutant_seq_P53_COXIB_COX2 <- read_BoolSim(input_name_2)

input_name_3 <- 
  "MB_Network_Analysis_spoCRC_Simulations_5000_Inflam_P53_mutant_seq_COXIBs_PDE5.csv"
mutant_seq_P53_COXIB_PDE5 <- read_BoolSim(input_name_3)

input_name_5 <- 
  "MB_Network_Analysis_spoCRC_Simulations_5000_Inflam_P53_mutant_seq_COXIBs_AKT.csv"
mutant_seq_P53_COXIB_AKT <- read_BoolSim(input_name_5)

input_name_6 <- 
  "MB_Network_Analysis_spoCRC_Simulations_5000_Inflam_P53_mutant_seq_COXIBs_NFKB.csv"
mutant_seq_P53_COXIB_NFKB <- read_BoolSim(input_name_6)

input_name_7 <- 
  "MB_Network_Analysis_spoCRC_Simulations_5000_Inflam_P53_mutant_seq_COXIBs_FZD.csv"
mutant_seq_P53_COXIB_FZD <- read_BoolSim(input_name_7)

input_name_8 <- 
  "MB_Network_Analysis_spoCRC_Simulations_5000_Inflam_P53_mutant_seq_COXIBs_BCL2.csv"
mutant_seq_P53_COXIB_BCL2 <- read_BoolSim(input_name_8)

input_name <- 
  "AG_Network_Analysis_spoCRC_Simulations_5000_Inflam50_healthy.csv"
healthy <- read_BoolSim(input_name)


```


```{r, out.width = '50%', fig.width = 5, fig.height = 3.5, results = 'hide', fig.show = 'hold',  echo = FALSE, fig.cap = 'Effect of total target inhibition on the restoration of apoptosis and inhibition of proliferation in several mutant conditions. Effect is defined by the difference between frequency of node activation in the treated mutant vs the untreated mutant normalized to either the activation frequency of the apoptosis node in unmutated simulations or the activation frequency of the proliferation node in mutant simulations. The condition ‘All mutations’ includes mutant APC, RAS, P53 and SMAD and DCC. '}

outputs <- cbind(mutant_seq_APC[ , c(1,ncol(mutant_seq_APC))],
                 mutant_seq_P53[ , ncol(mutant_seq_P53)],
                 mutant_seq_RAS[ , ncol(mutant_seq_RAS)],
                 mutant_seq_APC_RAS[ , ncol(mutant_seq_APC_RAS)],
                 mutant_seq_APC_P53[ , ncol(mutant_seq_APC_RAS)],
                 mutant_seq_APC_RAS_SMAD_DCC_P53[ , ncol(mutant_seq_APC_RAS_SMAD_DCC_P53)])

outputs_COX2 <- cbind(mutant_APC_seq_COXIB_COX2[ , c(1,ncol(mutant_APC_seq_COXIB_COX2))],
                     mutant_seq_P53_COXIB_COX2[ , ncol(mutant_seq_P53_COXIB_COX2)],
                     mutant_seq_RAS_COXIB_COX2[ , ncol(mutant_seq_RAS_COXIB_COX2)],
                     mutant_seq_APC_RAS_seq_COXIB_COX2[ , ncol(mutant_seq_APC_RAS_seq_COXIB_COX2)],
                     mutant_seq_APC_P53_seq_COXIB_COX2[ , ncol(mutant_seq_APC_RAS_seq_COXIB_COX2)],
                     mutant_seq_APC_RAS_SMAD_DCC_P53_seq_COXIB_COX2[ , ncol(mutant_seq_APC_RAS_SMAD_DCC_P53_seq_COXIB_COX2)])
                     
colnames(outputs) <- c("NODES", "APC-", "P53-", "RAS+", "APC-/RAS+", "APC-/P53-", "All mutations")
colnames(outputs_COX2) <- c("NODES", "APC-", "P53-", "RAS+", "APC-/RAS+", "APC-/P53-", "All mutations")

outputs <- outputs[outputs$NODES %in% c("Proliferation", "Apoptosis"), ]
outputs_COX2 <- outputs_COX2[outputs_COX2$NODES %in% c("Proliferation", "Apoptosis"), ]

outputs <- gather(outputs, MUTANT, FREQ, -NODES)
outputs_COX2 <- gather(outputs_COX2, MUTANT, FREQ_TREAT, -NODES)

outputs_COX2_All <- merge(outputs, outputs_COX2, by = c("MUTANT", "NODES"))

outputs_COX2_All$EFFECT <- 
  ifelse(outputs_COX2_All$NODES == "Apoptosis",
  (outputs_COX2_All$FREQ_TREAT - outputs_COX2_All$FREQ) 
  / healthy[healthy$NODES == "Apoptosis", ncol(healthy)], 
  (outputs_COX2_All$FREQ - outputs_COX2_All$FREQ_TREAT) / outputs_COX2_All$FREQ)

outputs_COX2_All$MUTANT <- fct_relevel(outputs_COX2_All$MUTANT,
                    "APC-", "RAS+", "P53-", "APC-/RAS+", "APC-/P53-", "All mutations")

outputs_COX2_All$NODES <- ifelse(outputs_COX2_All$NODES == "Apoptosis", "Apoptosis Restoration", "Proliferation Inhibition")

my_colors <- scales::hue_pal()(2)
names(my_colors) <- c("Apoptosis Restoration", "Proliferation Inhibition")

theme_set(theme_bw())

ggplot(outputs_COX2_All, aes(x = MUTANT, y = EFFECT, )) + 
  geom_bar(stat = 'identity', position= "dodge",
           aes(fill = NODES), colour = "black", width = 0.7) +
    scale_y_continuous(limits = c(0, 1.2), 
                     breaks = seq(0, 1.2, 0.2), 
                     labels = seq(0, 120, 20)) +
  scale_fill_manual(
    name = element_blank(),
    values = my_colors,
    breaks = c('Apoptosis Restoration', "Proliferation Inhibition")
    ) +
    labs(title="COX2 inhibition ",
         y = "Effect (%)") +
  theme(aspect.ratio = 3/2,
        panel.grid.major = element_blank(),
        panel.grid.minor = element_blank(),
        plot.title = element_text(size = 14, face = "bold", hjust=0.5),
        plot.subtitle = element_text(size = 15, face = "italic", hjust=0.5),
        axis.title = element_text(face = "bold"),
        axis.text.x = element_text(size = 10, angle = 75, hjust = 1),
        axis.text.y = element_text(size = 10),
        legend.text = element_text(size=10),
        legend.position = 'left')

outputs <- cbind(mutant_seq_APC[ , c(1,ncol(mutant_seq_APC))],
                 mutant_seq_P53[ , ncol(mutant_seq_P53)],
                 mutant_seq_RAS[ , ncol(mutant_seq_RAS)],
                 mutant_seq_APC_RAS[ , ncol(mutant_seq_APC_RAS)],
                 mutant_seq_APC_P53[ , ncol(mutant_seq_APC_RAS)],
                 mutant_seq_APC_RAS_SMAD_DCC_P53[ , ncol(mutant_seq_APC_RAS_SMAD_DCC_P53)])

outputs_PDE5 <- cbind(mutant_APC_seq_COXIB_PDE5[ , c(1,ncol(mutant_APC_seq_COXIB_PDE5))],
                     mutant_seq_P53_COXIB_PDE5[ , ncol(mutant_seq_P53_COXIB_PDE5)],
                     mutant_seq_RAS_COXIB_PDE5[ , ncol(mutant_seq_RAS_COXIB_PDE5)],
                     mutant_seq_APC_RAS_seq_COXIB_PDE5[ , ncol(mutant_seq_APC_RAS_seq_COXIB_PDE5)],
                     mutant_seq_APC_P53_seq_COXIB_PDE5[ , ncol(mutant_seq_APC_RAS_seq_COXIB_PDE5)],
                     mutant_seq_APC_RAS_SMAD_DCC_P53_seq_COXIB_PDE5[ , ncol(mutant_seq_APC_RAS_SMAD_DCC_P53_seq_COXIB_PDE5)])
                     
colnames(outputs) <- c("NODES", "APC-", "P53-", "RAS+", "APC-/RAS+", "APC-/P53-", "All mutations")
colnames(outputs_PDE5) <- c("NODES", "APC-", "P53-", "RAS+", "APC-/RAS+", "APC-/P53-", "All mutations")

outputs <- outputs[outputs$NODES %in% c("Proliferation", "Apoptosis"), ]
outputs_PDE5 <- outputs_PDE5[outputs_PDE5$NODES %in% c("Proliferation", "Apoptosis"), ]

outputs <- gather(outputs, MUTANT, FREQ, -NODES)
outputs_PDE5 <- gather(outputs_PDE5, MUTANT, FREQ_TREAT, -NODES)

outputs_PDE5_All <- merge(outputs, outputs_PDE5, by = c("MUTANT", "NODES"))

outputs_PDE5_All$EFFECT <- 
  ifelse(outputs_PDE5_All$NODES == "Apoptosis",
  (outputs_PDE5_All$FREQ_TREAT - outputs_PDE5_All$FREQ) 
  / healthy[healthy$NODES == "Apoptosis", ncol(healthy)], 
  (outputs_PDE5_All$FREQ - outputs_PDE5_All$FREQ_TREAT) / outputs_PDE5_All$FREQ)

outputs_PDE5_All$MUTANT <- fct_relevel(outputs_PDE5_All$MUTANT,
                    "APC-", "RAS+", "P53-", "APC-/RAS+", "APC-/P53-", "All mutations")

outputs_PDE5_All$NODES <- ifelse(outputs_PDE5_All$NODES == "Apoptosis", "Apoptosis Restoration", "Proliferation Inhibition")

theme_set(theme_bw())

ggplot(outputs_PDE5_All, aes(x = MUTANT, y = EFFECT, )) + 
  geom_bar(stat = 'identity', position= "dodge",
           aes(fill = NODES), colour = "black", width = 0.7,
           key_glyph = draw_key_blank) +
    scale_y_continuous(limits = c(0, 1.2), 
                     breaks = seq(0, 1.2, 0.2), 
                     labels = seq(0, 120, 20)) +
    scale_fill_manual(
    name = element_blank(),
    values = my_colors,
    breaks = c('Proliferation Inhibition')) +
    labs(title="PDE5 inhibition ",
         y = "Effect (%)") +
  theme(aspect.ratio = 3/2,
        panel.grid.major = element_blank(),
        panel.grid.minor = element_blank(),
        plot.title = element_text(size = 14, face = "bold", hjust=0.5),
        plot.subtitle = element_text(size = 15, face = "italic", hjust=0.5),
        axis.title = element_text(face = "bold"),
        axis.text.x = element_text(size = 10, angle = 75, hjust = 1),
        axis.text.y = element_text(size = 10),
        legend.text = element_text(size=8, colour = "white"),
        legend.key = element_blank(),
        legend.position = "right") 

outputs <- cbind(mutant_seq_APC[ , c(1,ncol(mutant_seq_APC))],
                 mutant_seq_P53[ , ncol(mutant_seq_P53)],
                 mutant_seq_RAS[ , ncol(mutant_seq_RAS)],
                 mutant_seq_APC_RAS[ , ncol(mutant_seq_APC_RAS)],
                 mutant_seq_APC_P53[ , ncol(mutant_seq_APC_RAS)],
                 mutant_seq_APC_RAS_SMAD_DCC_P53[ , ncol(mutant_seq_APC_RAS_SMAD_DCC_P53)])

outputs_AKT <- cbind(mutant_APC_seq_COXIB_AKT[ , c(1,ncol(mutant_APC_seq_COXIB_AKT))],
                     mutant_seq_P53_COXIB_AKT[ , ncol(mutant_seq_P53_COXIB_AKT)],
                     mutant_seq_RAS_COXIB_AKT[ , ncol(mutant_seq_RAS_COXIB_AKT)],
                     mutant_seq_APC_RAS_seq_COXIB_AKT[ , ncol(mutant_seq_APC_RAS_seq_COXIB_AKT)],
                     mutant_seq_APC_P53_seq_COXIB_AKT[ , ncol(mutant_seq_APC_RAS_seq_COXIB_AKT)],
                     mutant_seq_APC_RAS_SMAD_DCC_P53_seq_COXIB_AKT[ , ncol(mutant_seq_APC_RAS_SMAD_DCC_P53_seq_COXIB_AKT)])
                     
colnames(outputs) <- c("NODES", "APC-", "P53-", "RAS+", "APC-/RAS+", "APC-/P53-", "All mutations")
colnames(outputs_AKT) <- c("NODES", "APC-", "P53-", "RAS+", "APC-/RAS+", "APC-/P53-", "All mutations")

outputs <- outputs[outputs$NODES %in% c("Proliferation", "Apoptosis"), ]
outputs_AKT <- outputs_AKT[outputs_AKT$NODES %in% c("Proliferation", "Apoptosis"), ]

outputs <- gather(outputs, MUTANT, FREQ, -NODES)
outputs_AKT <- gather(outputs_AKT, MUTANT, FREQ_TREAT, -NODES)

outputs_AKT_All <- merge(outputs, outputs_AKT, by = c("MUTANT", "NODES"))

outputs_AKT_All$EFFECT <- 
  ifelse(outputs_AKT_All$NODES == "Apoptosis",
  (outputs_AKT_All$FREQ_TREAT - outputs_AKT_All$FREQ) 
  / healthy[healthy$NODES == "Apoptosis", ncol(healthy)], 
  (outputs_AKT_All$FREQ - outputs_AKT_All$FREQ_TREAT) / outputs_AKT_All$FREQ)

outputs_AKT_All$MUTANT <- fct_relevel(outputs_AKT_All$MUTANT,
                    "APC-", "RAS+", "P53-", "APC-/RAS+", "APC-/P53-", "All mutations")

outputs_AKT_All$NODES <- ifelse(outputs_AKT_All$NODES == "Apoptosis", "Apoptosis Restoration", "Proliferation Inhibition")

theme_set(theme_bw())

ggplot(outputs_AKT_All, aes(x = MUTANT, y = EFFECT, )) + 
  geom_bar(stat = 'identity', position= "dodge",
           aes(fill = NODES), colour = "black", width = 0.7,
           key_glyph = draw_key_blank) +
    scale_y_continuous(limits = c(0, 1.2), 
                     breaks = seq(0, 1.2, 0.2), 
                     labels = seq(0, 120, 20)) +
    scale_fill_manual(
    name = element_blank(),
    values = my_colors,
    breaks = c('Proliferation Inhibition')) +
    labs(title="AKT inhibition ",
         y = "Effect (%)") +
  theme(aspect.ratio = 3/2,
        panel.grid.major = element_blank(),
        panel.grid.minor = element_blank(),
        plot.title = element_text(size = 14, face = "bold", hjust=0.5),
        plot.subtitle = element_text(size = 15, face = "italic", hjust=0.5),
        axis.title = element_text(face = "bold"),
        axis.text.x = element_text(size = 10, angle = 75, hjust = 1),
        axis.text.y = element_text(size = 10),
        legend.text = element_text(size=8, colour = "white"),
        legend.key = element_blank(),
        legend.position = "left") 

outputs_NFKB <- cbind(mutant_APC_seq_COXIB_NFKB[ , c(1,ncol(mutant_APC_seq_COXIB_NFKB))],
                     mutant_seq_P53_COXIB_NFKB[ , ncol(mutant_seq_P53_COXIB_NFKB)],
                     mutant_seq_RAS_COXIB_NFKB[ , ncol(mutant_seq_RAS_COXIB_NFKB)],
                     mutant_seq_APC_RAS_seq_COXIB_NFKB[ , ncol(mutant_seq_APC_RAS_seq_COXIB_NFKB)],
                     mutant_seq_APC_P53_seq_COXIB_NFKB[ , ncol(mutant_seq_APC_RAS_seq_COXIB_NFKB)],
                     mutant_seq_APC_RAS_SMAD_DCC_P53_seq_COXIB_NFKB[ , ncol(mutant_seq_APC_RAS_SMAD_DCC_P53_seq_COXIB_NFKB)])
                     
#colnames(outputs) <- c("NODES", "APC-", "P53-", "RAS+", "APC-/RAS+", "APC-/P53-", "All mutations")
colnames(outputs_NFKB) <- c("NODES", "APC-", "P53-", "RAS+", "APC-/RAS+", "APC-/P53-", "All mutations")

#outputs <- outputs[outputs$NODES %in% c("Proliferation", "Apoptosis"), ]
outputs_NFKB <- outputs_NFKB[outputs_NFKB$NODES %in% c("Proliferation", "Apoptosis"), ]

#outputs <- gather(outputs, MUTANT, FREQ, -NODES)
outputs_NFKB <- gather(outputs_NFKB, MUTANT, FREQ_TREAT, -NODES)

outputs_NFKB_All <- merge(outputs, outputs_NFKB, by = c("MUTANT", "NODES"))

outputs_NFKB_All$EFFECT <- 
  ifelse(outputs_NFKB_All$NODES == "Apoptosis",
  (outputs_NFKB_All$FREQ_TREAT - outputs_NFKB_All$FREQ) 
  / healthy[healthy$NODES == "Apoptosis", ncol(healthy)], 
  (outputs_NFKB_All$FREQ - outputs_NFKB_All$FREQ_TREAT) / outputs_NFKB_All$FREQ)

outputs_NFKB_All$MUTANT <- fct_relevel(outputs_NFKB_All$MUTANT,
                    "APC-", "RAS+", "P53-", "APC-/RAS+", "APC-/P53-", "All mutations")

outputs_NFKB_All$NODES <- ifelse(outputs_NFKB_All$NODES == "Apoptosis", "Apoptosis Restoration", "Proliferation Inhibition")

theme_set(theme_bw())

ggplot(outputs_NFKB_All, aes(x = MUTANT, y = EFFECT, )) + 
  geom_bar(stat = 'identity', position= "dodge",
           aes(fill = NODES), colour = "black", width = 0.7,
           key_glyph = draw_key_blank) +
    scale_y_continuous(limits = c(0, 1.2), 
                     breaks = seq(0, 1.2, 0.2), 
                     labels = seq(0, 120, 20)) +
    scale_fill_manual(
    name = element_blank(),
    values = my_colors,
    breaks = c('Proliferation Inhibition')) +
    labs(title="NFKB inhibition ",
         y = "Effect (%)") +
  theme(aspect.ratio = 3/2,
        panel.grid.major = element_blank(),
        panel.grid.minor = element_blank(),
        plot.title = element_text(size = 14, face = "bold", hjust=0.5),
        plot.subtitle = element_text(size = 15, face = "italic", hjust=0.5),
        axis.title = element_text(face = "bold"),
        axis.text.x = element_text(size = 10, angle = 75, hjust = 1),
        axis.text.y = element_text(size = 10),
        legend.text = element_text(size=8, colour = "white"),
        legend.key = element_blank(),
        legend.position = "right") 

outputs_FZD <- cbind(mutant_APC_seq_COXIB_FZD[ , c(1,ncol(mutant_APC_seq_COXIB_FZD))],
                     mutant_seq_P53_COXIB_FZD[ , ncol(mutant_seq_P53_COXIB_FZD)],
                     mutant_seq_RAS_COXIB_FZD[ , ncol(mutant_seq_RAS_COXIB_FZD)],
                     mutant_seq_APC_RAS_seq_COXIB_FZD[ , ncol(mutant_seq_APC_RAS_seq_COXIB_FZD)],
                     mutant_seq_APC_P53_seq_COXIB_FZD[ , ncol(mutant_seq_APC_RAS_seq_COXIB_FZD)],
                     mutant_seq_APC_RAS_SMAD_DCC_P53_seq_COXIB_FZD[ , ncol(mutant_seq_APC_RAS_SMAD_DCC_P53_seq_COXIB_FZD)])
                     
#colnames(outputs) <- c("NODES", "APC-", "P53-", "RAS+", "APC-/RAS+", "APC-/P53-", "All mutations")
colnames(outputs_FZD) <- c("NODES", "APC-", "P53-", "RAS+", "APC-/RAS+", "APC-/P53-", "All mutations")

#outputs <- outputs[outputs$NODES %in% c("Proliferation", "Apoptosis"), ]
outputs_FZD <- outputs_FZD[outputs_FZD$NODES %in% c("Proliferation", "Apoptosis"), ]

#outputs <- gather(outputs, MUTANT, FREQ, -NODES)
outputs_FZD <- gather(outputs_FZD, MUTANT, FREQ_TREAT, -NODES)

outputs_FZD_All <- merge(outputs, outputs_FZD, by = c("MUTANT", "NODES"))

outputs_FZD_All$EFFECT <- 
  ifelse(outputs_FZD_All$NODES == "Apoptosis",
  (outputs_FZD_All$FREQ_TREAT - outputs_FZD_All$FREQ) 
  / healthy[healthy$NODES == "Apoptosis", ncol(healthy)], 
  (outputs_FZD_All$FREQ - outputs_FZD_All$FREQ_TREAT) / outputs_FZD_All$FREQ)

outputs_FZD_All$MUTANT <- fct_relevel(outputs_FZD_All$MUTANT,
                    "APC-", "RAS+", "P53-", "APC-/RAS+", "APC-/P53-", "All mutations")

outputs_FZD_All$NODES <- ifelse(outputs_FZD_All$NODES == "Apoptosis", "Apoptosis Restoration", "Proliferation Inhibition")

theme_set(theme_bw())

ggplot(outputs_FZD_All, aes(x = MUTANT, y = EFFECT, )) + 
  geom_bar(stat = 'identity', position= "dodge",
           aes(fill = NODES), colour = "black", width = 0.7,
           key_glyph = draw_key_blank) +
    scale_y_continuous(limits = c(0, 1.2), 
                     breaks = seq(0, 1.2, 0.2), 
                     labels = seq(0, 120, 20)) +
    scale_fill_manual(
    name = element_blank(),
    values = my_colors,
    breaks = c('Proliferation Inhibition')) +
    labs(title="FZD inhibition ",
         y = "Effect (%)") +
  theme(aspect.ratio = 3/2,
        panel.grid.major = element_blank(),
        panel.grid.minor = element_blank(),
        plot.title = element_text(size = 14, face = "bold", hjust=0.5),
        plot.subtitle = element_text(size = 15, face = "italic", hjust=0.5),
        axis.title = element_text(face = "bold"),
        axis.text.x = element_text(size = 10, angle = 75, hjust = 1),
        axis.text.y = element_text(size = 10),
        legend.text = element_text(size=8, colour = "white"),
        legend.key = element_blank(),
        legend.position = "left") 

outputs_BCL2 <- cbind(mutant_APC_seq_COXIB_BCL2[ , c(1,ncol(mutant_APC_seq_COXIB_BCL2))],
                     mutant_seq_P53_COXIB_BCL2[ , ncol(mutant_seq_P53_COXIB_BCL2)],
                     mutant_seq_RAS_COXIB_BCL2[ , ncol(mutant_seq_RAS_COXIB_BCL2)],
                     mutant_seq_APC_RAS_seq_COXIB_BCL2[ , ncol(mutant_seq_APC_RAS_seq_COXIB_BCL2)],
                     mutant_seq_APC_P53_seq_COXIB_BCL2[ , ncol(mutant_seq_APC_RAS_seq_COXIB_BCL2)],
                     mutant_seq_APC_RAS_SMAD_DCC_P53_seq_COXIB_BCL2[ , ncol(mutant_seq_APC_RAS_SMAD_DCC_P53_seq_COXIB_BCL2)])
                     
#colnames(outputs) <- c("NODES", "APC-", "P53-", "RAS+", "APC-/RAS+", "APC-/P53-", "All mutations")
colnames(outputs_BCL2) <- c("NODES", "APC-", "P53-", "RAS+", "APC-/RAS+", "APC-/P53-", "All mutations")

#outputs <- outputs[outputs$NODES %in% c("Proliferation", "Apoptosis"), ]
outputs_BCL2 <- outputs_BCL2[outputs_BCL2$NODES %in% c("Proliferation", "Apoptosis"), ]

#outputs <- gather(outputs, MUTANT, FREQ, -NODES)
outputs_BCL2 <- gather(outputs_BCL2, MUTANT, FREQ_TREAT, -NODES)

outputs_BCL2_All <- merge(outputs, outputs_BCL2, by = c("MUTANT", "NODES"))

outputs_BCL2_All$EFFECT <- 
  ifelse(outputs_BCL2_All$NODES == "Apoptosis",
  (outputs_BCL2_All$FREQ_TREAT - outputs_BCL2_All$FREQ) 
  / healthy[healthy$NODES == "Apoptosis", ncol(healthy)], 
  (outputs_BCL2_All$FREQ - outputs_BCL2_All$FREQ_TREAT) / outputs_BCL2_All$FREQ)

outputs_BCL2_All$MUTANT <- fct_relevel(outputs_BCL2_All$MUTANT,
                    "APC-", "RAS+", "P53-", "APC-/RAS+", "APC-/P53-", "All mutations")

outputs_BCL2_All$NODES <- ifelse(outputs_BCL2_All$NODES == "Apoptosis", "Apoptosis Restoration", "Proliferation Inhibition")

theme_set(theme_bw())

ggplot(outputs_BCL2_All, aes(x = MUTANT, y = EFFECT, )) + 
  geom_bar(stat = 'identity', position= "dodge",
           aes(fill = NODES), colour = "black", width = 0.7,
           key_glyph = draw_key_blank) +
    scale_y_continuous(limits = c(0, 1.2), 
                     breaks = seq(0, 1.2, 0.2), 
                     labels = seq(0, 120, 20)) +
    scale_fill_manual(
    name = element_blank(),
    values = my_colors,
    breaks = c('Proliferation Inhibition')) +
    labs(title="BCL2 inhibition ",
         y = "Effect (%)") +
  theme(aspect.ratio = 3/2,
        panel.grid.major = element_blank(),
        panel.grid.minor = element_blank(),
        plot.title = element_text(size = 14, face = "bold", hjust=0.5),
        plot.subtitle = element_text(size = 15, face = "italic", hjust=0.5),
        axis.title = element_text(face = "bold"),
        axis.text.x = element_text(size = 10, angle = 75, hjust = 1),
        axis.text.y = element_text(size = 10),
        legend.text = element_text(size=8, colour = "white"),
        legend.key = element_blank(),
        legend.position = "right") 

```

*18q mutation is simulated by complete inhibition of SMAD, DCC and diDCC

\newpage


```{r, echo = FALSE}
#Load simulated data
input_name <- 
  "MB_Network_Analysis_spoCRC_Simulations_5000_Inflam50_healthy.csv"
healthy <- read_BoolSim(input_name)

input_name <- 
  "MB_Network_Analysis_spoCRC_Simulations_5000_Inflam_seq_APC_mutant.csv"
mutant_seq_APC <- read_BoolSim(input_name)

input_name <- 
  "MB_Network_Analysis_spoCRC_Simulations_5000_Inflam_APC_mutant_seq_CEX.csv"
mutant_seq_APC_CEX <- read_BoolSim(input_name)

input_name <- 
  "MB_Network_Analysis_spoCRC_Simulations_5000_Inflam_seq_RAS_mutant.csv"
mutant_seq_RAS <- read_BoolSim(input_name)

input_name <- 
  "MB_Network_Analysis_spoCRC_Simulations_5000_Inflam_RAS_mutant_seq_CEX.csv"
mutant_seq_RAS_CEX <- read_BoolSim(input_name)

input_name <- 
  "MB_Network_Analysis_spoCRC_Simulations_5000_Inflam_seq_P53_mutant.csv"
mutant_seq_P53 <- read_BoolSim(input_name)

input_name <- 
  "MB_Network_Analysis_spoCRC_Simulations_5000_Inflam_P53_mutant_seq_CEX.csv"
mutant_seq_P53_CEX <- read_BoolSim(input_name)

input_name <- 
  "MB_Network_Analysis_spoCRC_Simulations_5000_Inflam_seq_APC_RAS_mutant.csv"
mutant_seq_APC_RAS <- read_BoolSim(input_name)

input_name <- 
  "MB_Network_Analysis_spoCRC_Simulations_5000_Inflam_seq_APC_RAS_mutant_seq_CEX.csv"
mutant_seq_APC_RAS_CEX <- read_BoolSim(input_name)

input_name <- 
  "MB_Network_Analysis_spoCRC_Simulations_5000_Inflam_seq_APC_RAS_SMAD_DCC_P53_mutant.csv"
mutant_seq_APC_RAS_SMAD_DCC_P53 <- read_BoolSim(input_name)

input_name <- 
  "MB_Network_Analysis_spoCRC_Simulations_5000_Inflam_seq_APC_RAS_SMAD_DCC_P53_mutant_seq_CEX.csv"
mutant_seq_APC_RAS_SMAD_DCC_P53_CEX <- read_BoolSim(input_name)

input_name <- 
  "MB_Network_Analysis_spoCRC_Simulations_5000_Inflam_seq_APC_P53_mutant.csv"
mutant_seq_APC_P53 <- read_BoolSim(input_name)

input_name <- 
  "MB_Network_Analysis_spoCRC_Simulations_5000_Inflam_seq_APC_P53_mutant_seq_CEX.csv"
mutant_seq_APC_P53_CEX <- read_BoolSim(input_name)

#input_name <- 
#  "MB_Network_Analysis_spoCRC_Simulations_5000_healthy.csv"
#healthy_inf50 <- read_BoolSim(input_name)

input_name <- 
  "MB_Network_Analysis_spoCRC_Simulations_5000_Inflam50_healthy.csv"
healthy <- read_BoolSim(input_name)

input_name <- 
  "MB_Network_Analysis_spoCRC_Simulations_5000_Inflam_seq_APC_mutant.csv"
mutant_seq_APC <- read_BoolSim(input_name)

input_name <- 
  "MB_Network_Analysis_spoCRC_Simulations_5000_Inflam_APC_mutant_seq_SUL_NFKB.csv"
mutant_seq_APC_SUL <- read_BoolSim(input_name)

input_name <- 
  "MB_Network_Analysis_spoCRC_Simulations_5000_Inflam_seq_RAS_mutant.csv"
mutant_seq_RAS <- read_BoolSim(input_name)

input_name <- 
  "MB_Network_Analysis_spoCRC_Simulations_5000_Inflam_RAS_mutant_seq_SUL_NFKB.csv"
mutant_seq_RAS_SUL <- read_BoolSim(input_name)

input_name <- 
  "MB_Network_Analysis_spoCRC_Simulations_5000_Inflam_seq_P53_mutant.csv"
mutant_seq_P53 <- read_BoolSim(input_name)

input_name <- 
  "MB_Network_Analysis_spoCRC_Simulations_5000_Inflam_P53_mutant_seq_SUL_NFKB.csv"
mutant_seq_P53_SUL <- read_BoolSim(input_name)

input_name <- 
  "MB_Network_Analysis_spoCRC_Simulations_5000_Inflam_seq_APC_RAS_mutant.csv"
mutant_seq_APC_RAS <- read_BoolSim(input_name)

input_name <- 
  "MB_Network_Analysis_spoCRC_Simulations_5000_Inflam_seq_APC_RAS_mutant_seq_SUL_NFKB.csv"
mutant_seq_APC_RAS_SUL <- read_BoolSim(input_name)

input_name <- 
  "MB_Network_Analysis_spoCRC_Simulations_5000_Inflam_seq_APC_RAS_SMAD_DCC_P53_mutant.csv"
mutant_seq_APC_RAS_SMAD_DCC_P53 <- read_BoolSim(input_name)

input_name <- 
  "MB_Network_Analysis_spoCRC_Simulations_5000_Inflam_seq_APC_RAS_SMAD_DCC_P53_mutant_seq_SUL_NFKB.csv"
mutant_seq_APC_RAS_SMAD_DCC_P53_SUL <- read_BoolSim(input_name)

input_name <- 
  "MB_Network_Analysis_spoCRC_Simulations_5000_Inflam_seq_APC_P53_mutant.csv"
mutant_seq_APC_P53 <- read_BoolSim(input_name)

input_name <- 
  "MB_Network_Analysis_spoCRC_Simulations_5000_Inflam_seq_APC_P53_mutant_seq_SUL_NFKB.csv"
mutant_seq_APC_P53_SUL <- read_BoolSim(input_name)

input_name <- 
  "MB_Network_Analysis_spoCRC_Simulations_5000_healthy.csv"
healthy_inf50 <- read_BoolSim(input_name)


```


```{r, out.width = '50%', fig.width = 5, fig.height = 4, results = 'hide', fig.show = 'hold', echo = FALSE, fig.cap = "Effect of celecoxib and sulindac on the restoration of apoptosis and inhibition of proliferation in several mutant conditions. Effect is defined by the difference between frequency of node activation in the treated mutant vs the untreated mutant normalized to either the activaiton frequency of the apoptosis node in unmutated simulations or the activation frequency of the proliferation node in mutant simulations. The condition ‘All mutations’ includes mutant APC, RAS, P53 and  SMAD and DCC. "}

outputs <- cbind(mutant_seq_APC[ , c(1,ncol(mutant_seq_APC))],
                 mutant_seq_P53[ , ncol(mutant_seq_P53)],
                 mutant_seq_RAS[ , ncol(mutant_seq_RAS)],
                 mutant_seq_APC_RAS[ , ncol(mutant_seq_APC_RAS)],
                 mutant_seq_APC_P53[ , ncol(mutant_seq_APC_RAS)],
                 mutant_seq_APC_RAS_SMAD_DCC_P53[ , ncol(mutant_seq_APC_RAS_SMAD_DCC_P53)])

outputs_CEX <- cbind(mutant_seq_APC_CEX[ , c(1,ncol(mutant_seq_APC_CEX))],
                     mutant_seq_P53_CEX[ , ncol(mutant_seq_P53_CEX)],
                     mutant_seq_RAS_CEX[ , ncol(mutant_seq_RAS_CEX)],
                     mutant_seq_APC_RAS_CEX[ , ncol(mutant_seq_APC_RAS_CEX)],
                     mutant_seq_APC_P53_CEX[ , ncol(mutant_seq_APC_RAS_CEX)],
                     mutant_seq_APC_RAS_SMAD_DCC_P53_CEX[ , ncol(mutant_seq_APC_RAS_SMAD_DCC_P53_CEX)])
                     
colnames(outputs) <- c("NODES", "APC-", "P53-", "RAS+", "APC-/RAS+", "APC-/P53-", "All mutations")
colnames(outputs_CEX) <- c("NODES", "APC-", "P53-", "RAS+", "APC-/RAS+", "APC-/P53-", "All mutations")

outputs <- outputs[outputs$NODES %in% c("Proliferation", "Apoptosis"), ]
outputs_CEX <- outputs_CEX[outputs_CEX$NODES %in% c("Proliferation", "Apoptosis"), ]

outputs <- gather(outputs, MUTANT, FREQ, -NODES)
outputs_CEX <- gather(outputs_CEX, MUTANT, FREQ_TREAT, -NODES)

outputs_CEX_All <- merge(outputs, outputs_CEX, by = c("MUTANT", "NODES"))

outputs_CEX_All$EFFECT <- 
  ifelse(outputs_CEX_All$NODES == "Apoptosis",
  (outputs_CEX_All$FREQ_TREAT - outputs_CEX_All$FREQ) 
  / healthy[healthy$NODES == "Apoptosis", ncol(healthy)], 
  (outputs_CEX_All$FREQ - outputs_CEX_All$FREQ_TREAT) / outputs_CEX_All$FREQ)

outputs_CEX_All$MUTANT <- fct_relevel(outputs_CEX_All$MUTANT,
                    "APC-", "RAS+", "P53-", "APC-/RAS+", "APC-/P53-", "All mutations")

outputs_CEX_All$NODES <- ifelse(outputs_CEX_All$NODES == "Apoptosis", "Apoptosis Restoration", "Proliferation Inhibition")

my_colors <- scales::hue_pal()(2)
names(my_colors) <- c("Apoptosis Restoration", "Proliferation Inhibition")

theme_set(theme_bw())

ggplot(outputs_CEX_All, aes(x = MUTANT, y = EFFECT, )) + 
  geom_bar(stat = 'identity', position= "dodge",
           aes(fill = NODES), colour = "black", width = 0.7) +
    scale_y_continuous(limits = c(0, 1.05), 
                     breaks = seq(0, 1, 0.2), 
                     labels = seq(0, 100, 20)) +
  scale_fill_manual(
    name = element_blank(),
    values = my_colors,
    breaks = c('Apoptosis Restoration', "Proliferation Inhibition")
    ) +
    labs(title="Effects of Celecoxib ",
         y = "Effect (%)") +
  theme(aspect.ratio = 3/2,
        panel.grid.major = element_blank(),
        panel.grid.minor = element_blank(),
        plot.title = element_text(size = 14, face = "bold", hjust=0.5),
        plot.subtitle = element_text(size = 15, face = "italic", hjust=0.5),
        axis.title = element_text(face = "bold"),
        axis.text.x = element_text(size = 10, angle = 75, hjust = 1),
        axis.text.y = element_text(size = 10),
        legend.text = element_text(size=10),
        legend.position = 'left')

outputs <- cbind(mutant_seq_APC[ , c(1,ncol(mutant_seq_APC))],
                 mutant_seq_P53[ , ncol(mutant_seq_P53)],
                 mutant_seq_RAS[ , ncol(mutant_seq_RAS)],
                 mutant_seq_APC_RAS[ , ncol(mutant_seq_APC_RAS)],
                 mutant_seq_APC_P53[ , ncol(mutant_seq_APC_RAS)],
                 mutant_seq_APC_RAS_SMAD_DCC_P53[ , ncol(mutant_seq_APC_RAS_SMAD_DCC_P53)])

outputs_SUL <- cbind(mutant_seq_APC_SUL[ , c(1,ncol(mutant_seq_APC_SUL))],
                     mutant_seq_P53_SUL[ , ncol(mutant_seq_P53_SUL)],
                     mutant_seq_RAS_SUL[ , ncol(mutant_seq_RAS_SUL)],
                     mutant_seq_APC_RAS_SUL[ , ncol(mutant_seq_APC_RAS_SUL)],
                     mutant_seq_APC_P53_SUL[ , ncol(mutant_seq_APC_RAS_SUL)],
                     mutant_seq_APC_RAS_SMAD_DCC_P53_SUL[ , ncol(mutant_seq_APC_RAS_SMAD_DCC_P53_SUL)])
                     
colnames(outputs) <- c("NODES", "APC-", "P53-", "RAS+", "APC-/RAS+", "APC-/P53-", "All mutations")
colnames(outputs_SUL) <- c("NODES", "APC-", "P53-", "RAS+", "APC-/RAS+", "APC-/P53-", "All mutations")

outputs <- outputs[outputs$NODES %in% c("Proliferation", "Apoptosis"), ]
outputs_SUL <- outputs_SUL[outputs_SUL$NODES %in% c("Proliferation", "Apoptosis"), ]

outputs <- gather(outputs, MUTANT, FREQ, -NODES)
outputs_SUL <- gather(outputs_SUL, MUTANT, FREQ_TREAT, -NODES)

outputs_SUL_All <- merge(outputs, outputs_SUL, by = c("MUTANT", "NODES"))

outputs_SUL_All$EFFECT <- 
  ifelse(outputs_SUL_All$NODES == "Apoptosis",
  (outputs_SUL_All$FREQ_TREAT - outputs_SUL_All$FREQ) 
  / healthy[healthy$NODES == "Apoptosis", ncol(healthy)], 
  (outputs_SUL_All$FREQ - outputs_SUL_All$FREQ_TREAT) / outputs_SUL_All$FREQ)

outputs_SUL_All$MUTANT <- fct_relevel(outputs_SUL_All$MUTANT,
                    "APC-", "RAS+", "P53-", "APC-/RAS+", "APC-/P53-", "All mutations")

outputs_SUL_All$NODES <- ifelse(outputs_SUL_All$NODES == "Apoptosis", "Apoptosis Restoration", "Proliferation Inhibition")

theme_set(theme_bw())

ggplot(outputs_SUL_All, aes(x = MUTANT, y = EFFECT, )) + 
  geom_bar(stat = 'identity', position= "dodge",
           aes(fill = NODES), colour = "black", width = 0.7,
           key_glyph = draw_key_blank) +
    scale_y_continuous(limits = c(0, 1.05), 
                     breaks = seq(0, 1, 0.2), 
                     labels = seq(0, 100, 20)) +
    scale_fill_manual(
    name = element_blank(),
    values = my_colors,
    breaks = c('Proliferation Inhibition')) +
    labs(title="Effects of Sulindac ",
         y = "Effect (%)") +
  theme(aspect.ratio = 3/2,
        panel.grid.major = element_blank(),
        panel.grid.minor = element_blank(),
        plot.title = element_text(size = 14, face = "bold", hjust=0.5),
        plot.subtitle = element_text(size = 15, face = "italic", hjust=0.5),
        axis.title = element_text(face = "bold"),
        axis.text.x = element_text(size = 10, angle = 75, hjust = 1),
        axis.text.y = element_text(size = 10),
        legend.text = element_text(size=8, colour = "white"),
        legend.key = element_blank(),
        legend.position = "right") 

```


\newpage
```{r, out.width = '75%', fig.width = 5, fig.height = 4, results = 'hide', echo = FALSE, fig.align = 'center', fig.cap = "Schematic representation of the double positive feedback loop driving proliferation. Black triangles indicate nodes which are affected by CRC mutations. The nodes with a red star are targets of COXIBs."}
# Display introduction apoptosis pathway image
show_image(paste(path.image, image.loops, sep = "/"))
```


\newpage
\beginsupplement

# **Supplementary Material**
**Supplementary material 1: The boolean functions of the spoCRC network**
```
AKT = PDK1 &! ( CASP3 | PP2A )
Apoptosis = CASP3
ASK1 = ROS &! P21
ATM = ROS
AXIN = ! FZD
BAX = ( PP2A & ( P53 | TBID ) ) &! AKT
BCATENIN = (CAD | TCFLEF) &! ( (FOXO4 & JNK) | PKG | ( APC & AXIN & GSK3B ) )
BCL2 = ( NFKB | STAT3 ) &! ( BH3 | P53 | PP2A )
BH3 = STRESS
CASP3 = ( CASP8 | CASP9 ) &! ( IAP | SURVIVIN )
CASP8 = FADD &! ( CFLIP | P21 )
CASP9 = ( CYTC | DCC ) &! ( IAP | P21 | SURVIVIN )
CCL2 = NFKB
CERAMIDE = SMASE &! SPHK1
CFLIP = NFKB
cGMP = ! PDE5
COX2 = TCFLEF | ( S1P & TNFR )
CTL = IFNG &! TGFB
CYCLIND1 = ( JUN | STAT3 | TCFLEF | FOS ) &! GSK3B
CYTC = MOMP &! SURVIVIN
DC = ( CCL2 | TNFA ) &! IL10
DCC = CASP3 &! NETRIN
diDCC = NETRIN
EP2 = PGE2
ERK = MEK
FADD = FAS | TNFR
FAS = CTL
FOS = ERK
FOXO4 = PKG
FZD = WNT
GP130 = IL6
GSK3B = ! ( AKT | EP2 )
IAP = ( NFKB | STAT3 ) &! SMAC
IFNG = CTL | TH1
IKB = ! IKK
IKK = AKT | ( S1P & TNFR )
IL10 = TH2 | TREG
IL12 = DC | MAC
IL4 = DC | TH2
IL6 = DC | MAC | NFKB
JAK = GP130 &! SOCS
JNK = ASK1 | SEK1
JUN = ( JNK & ( BCATENIN | ERK ) ) &! GSK3B
MAC = ( CCL2 | IFNG ) &! IL10
MDM2 = ( AKT & P53 ) &! ( ATM | GSK3B )
MEK = RAF | ROS
MEKK1 = CERAMIDE | PKG | TGFR | TNFR
MOMP = ( BAX | CERAMIDE | TBID ) &! BCL2
NFKB = ! IKB
P21 = ( P53 | SMAD ) &! ( CASP3 | GSK3B )
P53 = ( ATM | JNK | PTEN ) &! MDM2
PDK1 = PI3K
PGE2 = COX2
PI3K = ( diDCC | EP2 | RAS ) &! PTEN
PKG = cGMP
PP2A = CERAMIDE &! AKT
Proliferation = ( SURVIVIN | CYCLIND1 ) &! ( CASP3 | P21 )
PTEN = P53 &! ( JUN | NFKB )
RAF = CERAMIDE | RAS
RAS = EP2 | GP130
ROS = TNFR &! SOD
S1P = SPHK1
SEK1 = MEKK1
SMAC = MOMP &! SURVIVIN
SMAD = TGFR &! JUN
SMAD7 = NFKB | SMAD
SMASE = FADD | P53
SOCS = STAT3
SOD = NFKB | STAT3
SPHK1 = ERK | TNFR
STAT3 = JAK
SURVIVIN = ( MDM2 | NFKB | STAT3 | TCFLEF ) &! ( P53 | SMAC | SMAD )
TBID = CASP8 &! BCL2
TCFLEF = BCATENIN
TGFB = TREG
TGFR = TGFB &! SMAD7
TH1 = ( IFNG | IL12 ) &! ( IL10 | IL4 | TGFB )
TH2 = IL4 &! ( IFNG | TGFB )
TNFA = MAC
TNFR = TNFA
TREG = ( DC | IL10 ) &! IL6
APC = 1
CAD = 1
NETRIN = 1
PDE5 = 1
STRESS = 1
WNT = 1
```

\newpage
```{r,  fig.width = 10, results = 'hide', fig.show = 'hold', fig.align = 'center', echo = FALSE, fig.cap = "Effect of the inflammation cluster on the frequency of node activation."}
library(tidyverse)

#load simulated data
input_name <- 
  "MB_Network_Analysis_spoCRC_Simulations_5000_healthy.csv"
no_inflam <- read_BoolSim(input_name)

#input_name <- 
#  "MB_Network_Analysis_spoCRC_Simulations_5000_healthy_shrink.csv"
#no_inflam_shrink <- read_BoolSim(input_name)

input_name <- 
  "MB_Network_Analysis_spoCRC_Simulations_5000_Inflam50_healthy.csv"
healthy_inf50 <- read_BoolSim(input_name)

input_name <- 
  "MB_Network_Analysis_spoCRC_Simulations_5000_Inflam10_healthy.csv"
healthy_inf10 <- read_BoolSim(input_name)

input_name <- 
  "MB_Network_Analysis_spoCRC_Simulations_5000_Inflam100_healthy.csv"
healthy_inf100 <- read_BoolSim(input_name)


heat <- cbind(no_inflam[ , c(1,ncol(no_inflam))], 
              healthy_inf10[ , ncol(healthy_inf10)],
              healthy_inf50[ , ncol(healthy_inf50)],
              healthy_inf100[ , ncol(healthy_inf100)]
          )

colnames(heat) <- c("NODES", "0", "0.1", "0.5", "1")
rownames(heat) <- heat[,1]
heat <- as.data.table(heat)

heat <- melt(heat)
heat <- ddply(heat, .(variable), transform, rescale = rescale(value))
colnames(heat)[2] <- "MUTANT"

heat$NODES <- as.factor(heat$NODES)
heat$NODES <- fct_relevel(heat$NODES, "Apoptosis", "Proliferation", 
                          "WNT", "FZD", "AXIN", "GSK3B", "APC", "CAD",
                          "BCATENIN", "TCFLEF", "CYCLIND1", "SURVIVIN", 
                          "PDE5", "cGMP", "PKG", "FOXO4", 
                          "COX2", "PGE2", "EP2", "RAS", "RAF",
                          "SMASE", "CERAMIDE", "SPHK1", "S1P",
                          "PTEN", "PI3K", "PDK1", "PP2A", "AKT",
                          "TNFR", "IKK", "IKB", "NFKB", 
                          "ATM", "P53", "P21", "MDM2", 
                          "JNK", "JUN", "MEK", "ERK", "FOS", "ASK1", "MEKK1", "SEK1",
                          "GP130", "JAK", "STAT3", "SOCS",
                          "FAS", "FADD", "CASP8", "CFLIP", "TBID", "MOMP", "CYTC",
                          "CASP9", "CASP3", "STRESS", "BH3", "BCL2", "SMAC", "IAP",
                          "BAX",
                          "NETRIN", "DCC", "diDCC",
                          "TGFR", "SMAD", "SMAD7",
                          "ROS", "SOD",
                          "DC", "IL4", "IL6", "IL10", "IL12", "TREG", "MAC", "CCL2", 
                          "TH1", "TH2", "IFNG", "CTL", "TGFB", "TNFA")


ggplot(heat, aes(MUTANT, NODES)) + 
  coord_flip() +
  geom_tile(aes(fill = rescale), colour = "black") +
  scale_fill_gradient(low = "darkblue", high = "red") +
  theme_grey(base_size = 9) + 
  labs(x = "Setting", y = "Nodes") + 
  scale_x_discrete(expand = c(0, 0)) +
  scale_y_discrete(expand = c(0, 0)) +
  theme(aspect.ratio = 1/5,
        axis.text.x = element_text(angle = -75, size = 8, vjust = 0.5, hjust = 0),
        axis.text.y = element_text(size = 8),
        legend.key.size = unit(0.6, 'cm'),
        legend.title= element_blank(),
        axis.ticks = element_blank())
```
Colors in the heatmap display the average frequency of activation of the various nodes in the network at the end of the simulation. Simulations are performed in the absence of the inflammation cluster (setting 0), and with the inflammation cluster with 10%, 50% and 100% polymorphism on IL6 and CCL2 (setting 0.1, 0.5 and 1, respectively). Average activation is calculated over 5000 repetitions. 

\newpage

```{r, out.width = '75%', fig.width = 6, fig.height = 5, results = 'hide', fig.align = 'center', echo = FALSE, fig.cap = "Effect of various polymorphisms values of the IL6 and CCL2 node on proliferation and apoptosis"}
library(tidyverse)

#load simulated data

input_name <- 
  "MB_Network_Analysis_spoCRC_Simulations_5000_Inflam30_healthy.csv"
healthy_inf30 <- read_BoolSim(input_name)

input_name <- 
  "MB_Network_Analysis_spoCRC_Simulations_5000_Inflam65_healthy.csv"
healthy_inf65 <- read_BoolSim(input_name)

input_name <- 
  "MB_Network_Analysis_spoCRC_Simulations_5000_Inflam75_healthy.csv"
healthy_inf75 <- read_BoolSim(input_name)

input_name <- 
  "MB_Network_Analysis_spoCRC_Simulations_5000_Inflam85_healthy.csv"
healthy_inf85 <- read_BoolSim(input_name)

input_name <- 
  "MB_Network_Analysis_spoCRC_Simulations_5000_Inflam10_healthy.csv"
healthy_inf10 <- read_BoolSim(input_name)


df_transformation <- function(df){
  for (i in c(0:(ncol(df)))){
    df[,i] <- zoo::rollmean(df[,i], k = 20, fill = NA)
    }
  df <- as.data.frame(df)
  df["STEPS"] <- c(0:(nrow(df)-1))
  colnames(df) <- c("Apoptosis", "Proliferation", "STEPS")

  df_reshaped <- data.frame(x = df$STEPS,
                          y = c(df$Proliferation, df$Apoptosis),
                          group = c(rep('Proliferation', nrow(df)),
                                    rep('Apoptosis', nrow(df))))
  return(df_reshaped)
}


df <- (t(healthy_inf30[healthy_inf30$NODES %in% c("Proliferation", "Apoptosis"),-1]))
df_reshaped <- df_transformation(df)

df1 <- (t(healthy_inf65[healthy_inf65$NODES %in% c("Proliferation", "Apoptosis"),-1]))
df1_reshaped <- df_transformation(df1)

df2 <- (t(healthy_inf75[healthy_inf75$NODES %in% c("Proliferation", "Apoptosis"),-1]))
df2_reshaped <- df_transformation(df2)

df3 <- (t(healthy_inf85[healthy_inf85$NODES %in% c("Proliferation", "Apoptosis"),-1]))
df3_reshaped <- df_transformation(df3)

#df4 <- (t(healthy_inf10[healthy_inf10$NODES %in% c("Proliferation", "Apoptosis"),-1]))
#df4_reshaped <- df_transformation(df4)

df_merged = rbind(df_reshaped, df1_reshaped, df2_reshaped, df3_reshaped)
df_merged['Setting'] <-c(rep('Polymorphsism 35%', nrow(df)*2),rep('Polymorphsism 65%', nrow(df1)*2),
                         rep('Polymorphism 75%', nrow(df2)*2), rep('Polymorphism 85%', nrow(df3)*2) )

#par(mfrow = c(1, 2))
ggplot(data = df_merged, aes(x, y, col = group)) +
  geom_line()+
  labs(color='') +
    scale_x_continuous(breaks = seq(0, 1800, 600),
                       limits = c(1, 1800)) +
    scale_y_continuous(breaks = seq(0, 1, 0.2),
                       labels = seq(0, 1, 0.2),
                       limits = c(0, 1)) +
    labs(title = "",
         y = "Frequency of Activation", 
         x = "Time steps") +
  theme_bw() +
    theme(panel.grid.major = element_blank(),
          panel.grid.minor = element_blank(),
          plot.title = element_text(size = 12, face = "bold", hjust=0.5),
          plot.subtitle = element_text(size = 10, face = "italic", hjust=0.5),
          plot.caption = element_text(size = 9, face = "italic", 
                                      color = "grey", hjust=0),
          axis.title = element_text(size = 9, face = "bold"),
          legend.text = element_text(size = 9),
          legend.title = element_text(size = 8),
          legend.position = "right")+
  guides(color=guide_legend(ncol=1))+
  facet_wrap("Setting")

```
\newpage
```{r data healthy, echo = FALSE}
#Load simulated data

input_name <- 
  "MB_Network_Analysis_spoCRC_Simulations_5000_Inflam10_healthy.csv"
healthy_inf10 <- read_BoolSim(input_name)

input_name <- 
  "MB_Network_Analysis_spoCRC_Simulations_5000_Inflam10_seq_Patho.csv"
seq_inf_patho <-read_BoolSim(input_name)

input_name <- 
  "MB_Network_Analysis_spoCRC_Simulations_5000_Inflam10_seq_100_recover.csv"
seq_inf100_recover <- read_BoolSim(input_name)

input_name <- 
  "MB_Network_Analysis_spoCRC_Simulations_5000_Inflam10_seq_300_recover.csv"
seq_inf300_recover <- read_BoolSim(input_name)
```

```{r, out.width = '75%', fig.width = 6, fig.height = 3, results = 'hide', fig.align = 'center', echo = FALSE, fig.cap = "Impact of chronic and transient inflammation on apoptosis and proliferation with polymorphism of 10%.  "}
# Rebuild the sequence dataset
seq_Inf_patho <- cbind(healthy_inf10, seq_inf_patho[-1])
colnames(seq_Inf_patho) <- as.character(c("NODES", c(1:3601)))

#chronic_apop <- t(seq_Inf_patho[seq_Inf_patho$NODES == "Apoptosis", c(900:1801)])
chronic_apop <- as.data.frame((t(seq_Inf_patho[seq_Inf_patho$NODES == "Apoptosis", c(2:3602)])))
#                  rnorm(n = 1199, mean = mean(chronic_apop), sd = sd(chronic_apop))))
colnames(chronic_apop) <- "CHRONIC"
chronic_apop <- as.numeric(as.character(chronic_apop[-1,]))
chronic_apop <- zoo::rollmean(chronic_apop, k = 20, fill = NA)

#chronic_prol <- t(seq_Inf_patho[seq_Inf_patho$NODES == "Proliferation", c(900:1801)])
chronic_prol <- as.data.frame(t(seq_Inf_patho[seq_Inf_patho$NODES == "Proliferation",c(2:3602) ]))
#                  rnorm(n = 1199, mean = mean(chronic_prol), sd = sd(chronic_prol))))
colnames(chronic_prol) <- "CHRONIC"
chronic_prol <- as.numeric(as.character(chronic_prol[-1,]))
chronic_prol <- zoo::rollmean(chronic_prol, k = 20, fill = NA)

# Rebuild the sequence dataset
seq_Inf_100 <- cbind(healthy_inf50, seq_inf_patho[c(2:101)], seq_inf100_recover[-1])
colnames(seq_Inf_100) <- as.character(c("NODES", c(1:3601)))

inf100_apop <- t(seq_Inf_100[seq_Inf_100$NODES == "Apoptosis", ])
colnames(inf100_apop) <- "INF100"
inf100_apop <- as.numeric(as.character(inf100_apop[c(2:3601),]))
inf100_apop <- zoo::rollmean(inf100_apop, k = 20, fill = NA)

inf100_prol <- t(seq_Inf_100[seq_Inf_100$NODES == "Proliferation", ])
colnames(inf100_prol) <- "INF100"
inf100_prol <- as.numeric(as.character(inf100_prol[c(2:3601),]))
inf100_prol <- zoo::rollmean(inf100_prol, k = 20, fill = NA)

####
seq_Inf_300 <- cbind(healthy_inf50, seq_inf_patho[c(2:301)], seq_inf300_recover[-1])
colnames(seq_Inf_300) <- as.character(c("NODES", c(1:3601)))

inf300_apop <- t(seq_Inf_300[seq_Inf_300$NODES == "Apoptosis", ])
colnames(inf300_apop) <- "INF100"
inf300_apop <- as.numeric(as.character(inf300_apop[c(2:3601),]))
inf300_apop <- zoo::rollmean(inf300_apop, k = 20, fill = NA)

inf300_prol <- t(seq_Inf_300[seq_Inf_300$NODES == "Proliferation", ])
colnames(inf300_prol) <- "INF100"
inf300_prol <- as.numeric(as.character(inf300_prol[c(2:3601),]))
inf300_prol <- zoo::rollmean(inf300_prol, k = 20, fill = NA)


####
#healthy_apop <- t(healthy_inf50[healthy_inf50$NODES == "Apoptosis", c(302:1801)])
healthy_apop <- as.data.frame(t(healthy_inf50[healthy_inf50$NODES == "Apoptosis", c(2:1802)]))
#                  rnorm(n = 1800, mean = mean(healthy_apop), sd = sd(healthy_apop))))
colnames(healthy_apop) <- "HEALTHY"
healthy_apop <- as.numeric(as.character(healthy_apop[-1,]))
healthy_apop <- zoo::rollmean(healthy_apop, k = 20, fill = NA)

#healthy_prol <- t(healthy_inf50[healthy_inf50$NODES == "Proliferation", c(302:1801)])
healthy_prol <- as.data.frame(t(healthy_inf50[healthy_inf50$NODES == "Proliferation",c(2:1802) ]))
#                  rnorm(n = 1800, mean = mean(healthy_prol), sd = sd(healthy_prol))))
colnames(healthy_prol) <- "HEALTHY"
healthy_prol <- as.numeric(as.character(healthy_prol[-1,]))
healthy_prol <- zoo::rollmean(healthy_prol, k = 20, fill = NA)

####
#apop <- data.frame("STEPS" = 0:1799, "HEALTHY" = healthy_apop, "CHRONIC" = chronic_apop, "INF100" = inf100_apop, "INF300" = #inf300_apop)

apop <- data.frame("STEPS" = 0:3599, "CHRONIC" = chronic_apop, "INF100" = inf100_apop, "INF300" = inf300_apop)

#apop <- apop[, c(1,3,2,4, 5)]

#apop$INF100[1:600] <-NA
#apop$INF300[1:600] <-NA
#apop$CHRONIC[1:600] <-NA

#prol <- data.frame("STEPS" = 0:3599, "HEALTHY" = healthy_prol, "CHRONIC" = chronic_prol, "INF100" = inf100_prol, "INF300" = inf300_prol)

prol <- data.frame("STEPS" = 0:3599, "CHRONIC" = chronic_prol, "INF100" = inf100_prol, "INF300" = inf300_prol)

#prol <- prol[, c(1,3,2,4, 5)]

#prol$INF100[1:600] <-NA
#prol$INF300[1:600] <-NA
#prol$CHRONIC[1:600] <-NA

df_merged = rbind(apop, prol)
df_merged['Setting'] <-c(rep('Apoptosis', nrow(prol)),rep('Proliferation', nrow(prol)) )

n <- 4
#hex <- hue_pal()(n)

ggplot(data = df_merged, aes(x = STEPS, y = CHRONIC, color = "Chronic")) +
  geom_line() +
  geom_line(aes(x = STEPS, y = INF100, color = "Transient brief")) +
  geom_line(aes(x = STEPS, y = INF300, color = "Transient long")) +
  #geom_line(aes(x = STEPS, y = HEALTHY, color = "No")) +
  labs(color='Inflammation type') +
  #scale_color_discrete(name = "Inflammation Type")+
                     #breaks = c("HEALTHY", "INF100", "INF300", "CHRONIC"),
                     #values = c("#F8766D", "#00BFC4", "#C77CFF", "#7CAE00"),
                    # labels = c("Brief", 
                     #           "Chronic", "Transient long", "None")) +
    scale_x_continuous(breaks = seq(1600, 3600, 500),
                       labels = seq(0,2000, 500),
                       limits = c(1600, 3600)) +
    scale_y_continuous(breaks = seq(0, 1, 0.1),
                       labels = seq(0, 1, 0.1),
                       limits = c(0, 1)) +
    labs(title = "",
         y = "Frequency of Activation", 
         x = "Time steps") +
  theme_bw() +
    theme(panel.grid.major = element_blank(),
          panel.grid.minor = element_blank(),
          plot.title = element_text(size = 12, face = "bold", hjust=0.5),
          plot.subtitle = element_text(size = 10, face = "italic", hjust=0.5),
          plot.caption = element_text(size = 9, face = "italic", 
                                      color = "grey", hjust=0),
          axis.title = element_text(size = 9, face = "bold"),
          legend.text = element_text(size = 7),
          legend.title = element_text(size = 8),
          legend.position = "right")+
  guides(color=guide_legend(ncol=1))+
  facet_wrap("Setting")+
  geom_segment(aes(x = 1800, y = 0.9, xend = 1800, yend = 0.85), color = "black",
                  arrow = arrow(length = unit(0.1, "cm")))

```
At time step 200 (indicated by the arrow), the DC node is fixed in it’s ON-state for either 100 (transient brief), 300 (transient long) steps or for the remainder of the simulation time (chronic) to simulate different durations of inflammatory response. The first 200 time steps within this plot show the last time steps from healthy model simulations with the polymorphism values of Il6 and CCL2 set to 10%. Average frequency of activation of the proliferation and apoptosis nodes is calculated over 5000 repetitions. Plots show running averages over 20 steps.


\newpage
```{r, message = FALSE, warning = FALSE, echo = FALSE, fig.width= 10, fig.cap = "Frequency of node activation for different mutants. Plots show average over 5000 repetitions, with a running-average of 20 time steps.", fig.show = 'hold', fig.align = 'center',}
library(tidyverse)
heat <- cbind(healthy_inf50[ , c(1,ncol(healthy_inf50))], 
              mutant_seq_SMAD_DCC[ , ncol(mutant_seq_SMAD_DCC)],
              mutant_seq_APC[ , ncol(mutant_seq_APC)],
              mutant_seq_RAS[ , ncol(mutant_seq_RAS)],
              mutant_seq_P53[ , ncol(mutant_seq_P53)],
              mutant_seq_APC_RAS[ , ncol(mutant_seq_APC_RAS)],
              mutant_seq_APC_P53[ , ncol(mutant_seq_APC_P53)],
              mutant_seq_APC_RAS_SMAD_DCC_P53[ , ncol(mutant_seq_APC_RAS_SMAD_DCC_P53)]
          )

colnames(heat) <- c("NODES", "Control", "SMAD/DCC -", "APC -", "RAS + ", "P53 -",
                    "APC- / RAS+", "APC- / P53-", "All")
rownames(heat) <- heat[,1]
heat <- as.data.table(heat)
heat <- melt(heat)
heat <- ddply(heat, .(variable), transform, rescale = rescale(value))
colnames(heat)[2] <- "MUTANT"

heat$NODES <- as.factor(heat$NODES)
heat$NODES <- fct_relevel(heat$NODES, "Apoptosis", "Proliferation", 
                          "WNT", "FZD", "AXIN", "GSK3B", "APC", "CAD",
                          "BCATENIN", "TCFLEF", "CYCLIND1", "SURVIVIN", 
                          "PDE5", "cGMP", "PKG", "FOXO4", 
                          "COX2", "PGE2", "EP2", "RAS", "RAF",
                          "SMASE", "CERAMIDE", "SPHK1", "S1P",
                          "PTEN", "PI3K", "PDK1", "PP2A", "AKT",
                          "TNFR", "IKK", "IKB", "NFKB", 
                          "ATM", "P53", "P21", "MDM2", 
                          "JNK", "JUN", "MEK", "ERK", "FOS", "ASK1", "MEKK1", "SEK1",
                          "GP130", "JAK", "STAT3", "SOCS",
                          "FAS", "FADD", "CASP8", "CFLIP", "TBID", "MOMP", "CYTC",
                          "CASP9", "CASP3", "STRESS", "BH3", "BCL2", "SMAC", "IAP",
                          "BAX",
                          "NETRIN", "DCC", "diDCC",
                          "TGFR", "SMAD", "SMAD7",
                          "ROS", "SOD",
                          "DC", "IL4", "IL6", "IL10", "IL12", "TREG", "MAC", "CCL2", 
                          "TH1", "TH2", "IFNG", "CTL", "TGFB", "TNFA")


ggplot(heat, aes(MUTANT, NODES)) + 
  coord_flip() +
  geom_tile(aes(fill = rescale), colour = "black") +
  scale_fill_gradient(low = "darkblue", high = "red") +
  theme_grey(base_size = 9) + 
  labs(x = "", y = "Mutations") + 
  scale_x_discrete(expand = c(0, 0)) +
  scale_y_discrete(expand = c(0, 0)) +
  theme(aspect.ratio = 1/5,
        axis.text.x = element_text(angle = -75, size = 8, vjust = 0.5, hjust = 0),
        axis.text.y = element_text(size = 8),
        legend.key.size = unit(0.6, 'cm'),
        legend.title=element_blank(),
        axis.ticks = element_blank())
```
Colors in the heatmap represent the average frequency of activation of the various nodes in the network at the end of the simulation.

\newpage
```{r, echo = FALSE, message= FALSE}
table2 <- cbind(mutant_seq_APC[ , c(1,ncol(mutant_seq_APC))],
              mutant_APC_seq_COXIB_COX2[ , ncol(mutant_APC_seq_COXIB_COX2)],
              mutant_APC_seq_COXIB_PDE5[ , ncol(mutant_APC_seq_COXIB_PDE5)],
              mutant_APC_seq_COXIB_AKT[ , ncol(mutant_APC_seq_COXIB_AKT)],
              mutant_APC_seq_COXIB_NFKB[ , ncol(mutant_APC_seq_COXIB_NFKB)],
              mutant_APC_seq_COXIB_FZD[ , ncol(mutant_APC_seq_COXIB_FZD)],
              mutant_APC_seq_COXIB_BCL2[ , ncol(mutant_APC_seq_COXIB_BCL2)],
              
              mutant_seq_RAS[ , ncol(mutant_seq_RAS)],
              mutant_seq_RAS_COXIB_COX2[ , ncol(mutant_seq_RAS_COXIB_COX2)],
              mutant_seq_RAS_COXIB_PDE5[ , ncol(mutant_seq_RAS_COXIB_PDE5)],
              mutant_seq_RAS_COXIB_AKT[ , ncol(mutant_seq_RAS_COXIB_AKT)],
              mutant_seq_RAS_COXIB_NFKB[ , ncol(mutant_seq_RAS_COXIB_NFKB)],
              mutant_seq_RAS_COXIB_FZD[ , ncol(mutant_seq_RAS_COXIB_FZD)],
              mutant_seq_RAS_COXIB_BCL2[ , ncol(mutant_seq_RAS_COXIB_BCL2)],
              
              mutant_seq_P53[ , ncol(mutant_seq_P53)],
              mutant_seq_P53_COXIB_COX2[ , ncol(mutant_seq_P53_COXIB_COX2)],
              mutant_seq_P53_COXIB_PDE5[ , ncol(mutant_seq_P53_COXIB_PDE5)],
              mutant_seq_P53_COXIB_AKT[ , ncol(mutant_seq_P53_COXIB_AKT)],
              mutant_seq_P53_COXIB_NFKB[ , ncol(mutant_seq_P53_COXIB_NFKB)],
              mutant_seq_P53_COXIB_FZD[ , ncol(mutant_seq_P53_COXIB_FZD)],
              mutant_seq_P53_COXIB_BCL2[ , ncol(mutant_seq_P53_COXIB_BCL2)],
              
      mutant_seq_APC_RAS[ , ncol(mutant_seq_APC_RAS)],
      mutant_seq_APC_RAS_seq_COXIB_COX2[ , ncol(mutant_seq_APC_RAS_seq_COXIB_COX2)],
      mutant_seq_APC_RAS_seq_COXIB_PDE5[ , ncol(mutant_seq_APC_RAS_seq_COXIB_PDE5)],
      mutant_seq_APC_RAS_seq_COXIB_AKT[ , ncol(mutant_seq_APC_RAS_seq_COXIB_AKT)],
      mutant_seq_APC_RAS_seq_COXIB_NFKB[ , ncol(mutant_seq_APC_RAS_seq_COXIB_NFKB)],
      mutant_seq_APC_RAS_seq_COXIB_FZD[ , ncol(mutant_seq_APC_RAS_seq_COXIB_FZD)],
      mutant_seq_APC_RAS_seq_COXIB_BCL2[ , ncol(mutant_seq_APC_RAS_seq_COXIB_BCL2)],
      
      mutant_seq_APC_P53[ , ncol(mutant_seq_APC_P53)],
      mutant_seq_APC_P53_seq_COXIB_COX2[ , ncol(mutant_seq_APC_P53_seq_COXIB_COX2)],
      mutant_seq_APC_P53_seq_COXIB_PDE5[ , ncol(mutant_seq_APC_P53_seq_COXIB_PDE5)],
      mutant_seq_APC_P53_seq_COXIB_AKT[ , ncol(mutant_seq_APC_P53_seq_COXIB_AKT)],
      mutant_seq_APC_P53_seq_COXIB_NFKB[ , ncol(mutant_seq_APC_P53_seq_COXIB_NFKB)],
      mutant_seq_APC_P53_seq_COXIB_FZD[ , ncol(mutant_seq_APC_P53_seq_COXIB_FZD)],
      mutant_seq_APC_P53_seq_COXIB_BCL2[ , ncol(mutant_seq_APC_P53_seq_COXIB_BCL2)],
          
      mutant_seq_APC_RAS_SMAD_DCC_P53[ , ncol(mutant_seq_APC_RAS_SMAD_DCC_P53)],
      mutant_seq_APC_RAS_SMAD_DCC_P53_seq_COXIB_COX2[ , ncol(mutant_seq_APC_RAS_SMAD_DCC_P53_seq_COXIB_COX2)],
      mutant_seq_APC_RAS_SMAD_DCC_P53_seq_COXIB_PDE5[ , ncol(mutant_seq_APC_RAS_SMAD_DCC_P53_seq_COXIB_PDE5)],
      mutant_seq_APC_RAS_SMAD_DCC_P53_seq_COXIB_AKT[ , ncol(mutant_seq_APC_RAS_SMAD_DCC_P53_seq_COXIB_AKT)],
      mutant_seq_APC_RAS_SMAD_DCC_P53_seq_COXIB_NFKB[ , ncol(mutant_seq_APC_RAS_SMAD_DCC_P53_seq_COXIB_NFKB)],
      mutant_seq_APC_RAS_SMAD_DCC_P53_seq_COXIB_FZD[ , ncol(mutant_seq_APC_RAS_SMAD_DCC_P53_seq_COXIB_FZD)],
      mutant_seq_APC_RAS_SMAD_DCC_P53_seq_COXIB_BCL2[ , ncol(mutant_seq_APC_RAS_SMAD_DCC_P53_seq_COXIB_BCL2)])

colnames(table2) <- c("NODES", "APC-", "APC-/COX2-", "APC-/PDE5-", "APC-/AKT-", "APC-/NFKB-", "APC-/FZD-", "APC-/BCL2-",
                      "RAS+", "RAS+/COX2-", "RAS+/PDE5-", "RAS+/AKT-", "RAS+/NFKB-", "RAS+/FZD-", "RAS+/BCL2-",
                      "P53-", "P53-/COX2-", "P53-/PDE5-", "P53-/AKT-", "P53-/NFKB-", "P53-/FZD-", "P53-/BCL2-",
                      "APC-/RAS+", "APC-/RAS+/COX2-", "APC-/RAS+/PDE5-", "APC-/RAS+/AKT-", "APC-/RAS+/NFKB-", "APC-/RAS+/FZD-", "APC-/RAS+/BCL2-", 
                      "APC-/P53-", "APC-/P53-/COX2-", "APC-/P53-/PDE5-", "APC-/P53-/AKT-", "APC-/P53-/NFKB-", "APC-/P53-/FZD-", "APC-/P53-/BCL2-", 
                      "All/P53-", "All/COX2-", "All/PDE5-", "All/AKT-", "All/NFKB-", "All/FZD-", "All/BCL2-")

rownames(table2) <- table2[,1]


table2 <- table2[table2$NODES %in% c("Apoptosis", "Proliferation", "COX2", "BCATENIN", "AKT", "NFKB", "SURVIVN", "IL6"), ]
table2[,c(2:43)] <- round(table2[,c(2:43)], digits = 2)
table2 <- as.data.frame(t(table2)[-1,])
table2 <- setDT(table2, keep.rownames = TRUE)[]
colnames(table2)[1] <- "MUTATION"
table2<- tbl_df(table2) %>%
  mutate(MUTATION = as.character(MUTATION),
         '18q'= ifelse(grepl("SMAD", table2$MUTATION) | 
                         grepl("All", table2$MUTATION), "X", ""),
         APC = ifelse(grepl("APC", table2$MUTATION) | 
                        grepl("All", table2$MUTATION), "X", ""),
         RAS = ifelse(grepl("RAS", table2$MUTATION) | 
                        grepl("All", table2$MUTATION), "X", ""),
         P53 = ifelse(grepl("P53", table2$MUTATION) | 
                        grepl("All", table2$MUTATION), "X", ""),
         'COX2/PGE2' = ifelse(grepl("COX2", table2$MUTATION), "X", ""),         
         PDE5 = ifelse(grepl("PDE5", table2$MUTATION), "X", ""),         
         'AKT ' = ifelse(grepl("AKT", table2$MUTATION), "X", ""),
         'NFKB ' = ifelse(grepl("NFKB", table2$MUTATION), "X", ""),
         FZD = ifelse(grepl("FZD", table2$MUTATION), "X", ""),
         BCL2 = ifelse(grepl("BCL2", table2$MUTATION), "X", ""),
         ) %>%
  dplyr::select(APC, RAS, P53, '18q', COX2 = 'COX2/PGE2', PDE5, AKT = 'AKT ', NFKB = 'NFKB ', FZD, BCL2, Apoptosis, Proliferation, 'B-catenin' = BCATENIN, 'COX2/PGE2' = COX2, 'AKT ' = AKT, 'NFKB ' = NFKB, 'IL6' = IL6)

library(kableExtra)
kable(table2, "latex", booktabs = T, align = 'c',
      caption = "Frequency of activation of key nodes after target inhibition in different mutant simulations.", digits = 2) %>%
      kable_styling(latex_options = c("striped", "HOLD_position")) %>%
  column_spec(column = 1:10, width = "0.1in") %>%
  column_spec(column = 11:17, width = "0.3in") %>%
  row_spec(0, angle = 90) %>%
  add_header_above(header = c("Mutations" = 4, "Targets Inhibition" = 6, "Nodes" = 6 ))

```
\newpage
```{r, echo = FALSE, message= FALSE}
table3 <- cbind(c(0.9, 0.3, 0.3, 0.3), c(0.9, 0, 0.3, 0.3))
colnames(table3) <- c('celecoxib', 'sulindac')
rownames(table3) <- c('COX2', 'AKT', 'NF-KB', 'PDE5')

table3 <- as.data.frame((table3))
table3 <- setDT(table3, keep.rownames = TRUE)[]
colnames(table3)[1] <- "Target"

library(kableExtra)
kable(table3, "latex", booktabs = T, align = 'c',
      caption = "Polymorphism values used to simulate sulindac and celecoxib", digits = 2) %>%
      kable_styling(latex_options = c("striped", "HOLD_position"))

```
