# Supplementary material for: Network modeling of sporadic colorectal cancer reveals the importance of off-target effects of Cyclooxygenase inhibitors
Source: NPJ Syst Biol Appl. 2026 Feb 27;12:50. doi: 10.1038/s41540-025-00622-x (PMC13066020; doi:10.1038/s41540-025-00622-x)
Supplement: Supplementary file 2 — 41540_2025_622_MOESM2_ESM. [file 41540_2025_622_MOESM2_ESM.zip › scripts/SCRIPTS/20241127_MB_Network_Analysis_spoCRC_111_Inflammation_Simulations_variousPolymorphisms.R]

### [DESCRIPTION]
### Colorectal cancer Network Analysis: 
### Inflammation exploration and no mutations applied
### 
### [AUTHOR]
### Manon Berns
### 
### [DATE]
### November 2024
###
### [OUTPUT]
### "MB_Network_Analysis_spoCRC_Simulations_5000_Inflam85_healthy.csv"
### "MB_Network_Analysis_spoCRC_Simulations_5000_Inflam75_healthy.csv"
### "MB_Network_Analysis_spoCRC_Simulations_5000_Inflam65_healthy.csv"
### "MB_Network_Analysis_spoCRC_Simulations_5000_Inflam30_healthy.csv"
###
### "MB_Network_Analysis_spoCRC_Simulations_5000_Inflam30_seq_10_recover.csv"
### "MB_Network_Analysis_spoCRC_Simulations_5000_Inflam30_seq_100_recover.csv"
### "MB_Network_Analysis_spoCRC_Simulations_5000_Inflam30_seq_300_recover.csv"
### "MB_Network_Analysis_spoCRC_Simulations_5000_Inflam30_Patho.csv"
### "MB_Network_Analysis_spoCRC_Simulations_5000_Inflam30_seq_Patho.csv"
###
### "MB_Network_Analysis_spoCRC_Simulations_5000_Inflam10_seq_10_recover.csv"
### "MB_Network_Analysis_spoCRC_Simulations_5000_Inflam10_seq_100_recover.csv"
### "MB_Network_Analysis_spoCRC_Simulations_5000_Inflam10_seq_300_recover.csv"
### "MB_Network_Analysis_spoCRC_Simulations_5000_Inflam10_Patho.csv"
### "MB_Network_Analysis_spoCRC_Simulations_5000_Inflam10_seq_Patho.csv"
###
### ******************************************************************* 

# clean workspace
rm(list = ls()) # remove everything in the global environment

# Load packages
library("readxl")        # read excel files
library("lubridate")     # manage time and date

# Creat paths
working.dir <-"~/Documents/CRCproject/SCRIPTS"

setwd(working.dir)                            # set the working directory
path_data <- file.path('../DATA')             # path to DATA folder containing the networks as txt files in the working directory
path_BF <- file.path('../BOOLEAN_FUNCTIONS')  # path to BOOLEAN FUNCTIONS
path_outputs <- file.path('../OUTPUTS')

# Import DATA 
data_file <- "20201101_AG_Network_Analysis_spoCRC_Database.xlsx"
data_spoCRC <- read_excel(paste(path_data, '/', data_file, sep = ""), sheet = 1)

# Read the boolean functions and build the network in R
source("AG_read_BoolFun.R")
spoCRC <- read_BoolFun("20201107_AG_Network_Analysis_spoCRC_Boolean_Functions.txt", data_spoCRC)

### Modulation of inflammation by modulation of GATE nodes CCL2 and IL6
# Simulate healthy subject with inflammation allowed, polymorphism 85% ----

source("MB_BoolSim.R")
init_0 <- c("Proliferation", "Apoptosis", "PGE2", "COX2", "EP2",
            "DC", "IL4", "IL6", "IL10", "IL12", "TREG", "MAC", "CCL2",
            "TH1", "TH2", "IFNG", "CTL", "TGFB", "TNFA", 
            "GP130", "FAS", "FADD", "TGFR", "TNFR")
OE_nodes <- "APC" #to simulate the presence of APC

spoCRC$Polymorphism[13] <- 0.85
spoCRC$Polymorphism[40] <- 0.85

healthy_inf85 <- BoolSim(spoCRC, N_steps = 1800, extend = FALSE)

output_name_1 <- "MB_Network_Analysis_spoCRC_Simulations_5000_Inflam85_healthy.csv"
write.csv(healthy_inf85, paste(path_outputs, output_name_1, sep = "/"), row.names = TRUE)
.rs.restartR()

# Simulate healthy subject with inflammation allowed, polymorphism 75% ----
source("AG_read_BoolFun.R")
spoCRC <- read_BoolFun("20201107_AG_Network_Analysis_spoCRC_Boolean_Functions.txt", data_spoCRC)

source("MB_BoolSim.R")
init_0 <- c("Proliferation", "Apoptosis", "PGE2", "COX2", "EP2",
            "DC", "IL4", "IL6", "IL10", "IL12", "TREG", "MAC", "CCL2",
            "TH1", "TH2", "IFNG", "CTL", "TGFB", "TNFA", 
            "GP130", "FAS", "FADD", "TGFR", "TNFR")
OE_nodes <- "APC" #to simulate the presence of APC

spoCRC$Polymorphism[13] <- 0.75
spoCRC$Polymorphism[40] <- 0.75

healthy_inf75 <- BoolSim(spoCRC, N_steps = 1800, extend = FALSE)

output_name_2 <- "MB_Network_Analysis_spoCRC_Simulations_5000_Inflam75_healthy.csv"
write.csv(healthy_inf75, paste(path_outputs, output_name_2, sep = "/"), row.names = TRUE)
.rs.restartR()

# Simulate healthy subject with inflammation allowed, polymorphism 65% ----
source("AG_read_BoolFun.R")
spoCRC <- read_BoolFun("20201107_AG_Network_Analysis_spoCRC_Boolean_Functions.txt", data_spoCRC) 

source("MB_BoolSim.R")
init_0 <- c("Proliferation", "Apoptosis", "PGE2", "COX2", "EP2",
            "DC", "IL4", "IL6", "IL10", "IL12", "TREG", "MAC", "CCL2",
            "TH1", "TH2", "IFNG", "CTL", "TGFB", "TNFA", 
            "GP130", "FAS", "FADD", "TGFR", "TNFR")
OE_nodes <- "APC" #to simulate the presence of APC

spoCRC$Polymorphism[13] <- 0.65
spoCRC$Polymorphism[40] <- 0.65

healthy_inf65 <- BoolSim(spoCRC, N_steps = 1800, extend = FALSE)

output_name_3 <- "MB_Network_Analysis_spoCRC_Simulations_5000_Inflam65_healthy.csv"
write.csv(healthy_inf65, paste(path_outputs, output_name_3, sep = "/"), row.names = TRUE)
.rs.restartR()

# Simulate healthy subject with inflammation allowed, polymorphism 30% ----
source("AG_read_BoolFun.R")
spoCRC <- read_BoolFun("20201107_AG_Network_Analysis_spoCRC_Boolean_Functions.txt", data_spoCRC) 

source("MB_BoolSim.R")
init_0 <- c("Proliferation", "Apoptosis", "PGE2", "COX2", "EP2",
            "DC", "IL4", "IL6", "IL10", "IL12", "TREG", "MAC", "CCL2",
            "TH1", "TH2", "IFNG", "CTL", "TGFB", "TNFA", 
            "GP130", "FAS", "FADD", "TGFR", "TNFR")
OE_nodes <- "APC" #to simulate the presence of APC

spoCRC$Polymorphism[13] <- 0.3
spoCRC$Polymorphism[40] <- 0.3

healthy_inf30 <- BoolSim(spoCRC, N_steps = 1800, extend = FALSE)

output_name_4 <- "MB_Network_Analysis_spoCRC_Simulations_5000_Inflam30_healthy.csv"
write.csv(healthy_inf30, paste(path_outputs, output_name_4, sep = "/"), row.names = TRUE)
.rs.restartR()

#### Simulations with inflammation

# Simulate chronic inflammation, polymorphism 30% ----
source("AG_read_BoolFun.R")
spoCRC <- read_BoolFun("20201107_AG_Network_Analysis_spoCRC_Boolean_Functions.txt", data_spoCRC)

spoCRC$Polymorphism[13] <- 0.3
spoCRC$Polymorphism[40] <- 0.3

source("MB_BoolSim.R")
init_0 <- c("Proliferation", "Apoptosis", "PGE2", "COX2", "EP2",
            "IL4", "IL6", "IL10", "IL12", "TREG", "MAC", "CCL2",
            "TH1", "TH2", "IFNG", "CTL", "TGFB", "TNFA", 
            "GP130", "FAS", "FADD", "TGFR", "TNFR")
OE_nodes <- c("APC", "DC")

pat_inf30 <- BoolSim(spoCRC, N_steps = 1800, extend = FALSE)

output_name_5 <- "MB_Network_Analysis_spoCRC_Simulations_5000_Inflam30_Patho.csv"
write.csv(pat_inf30, paste(path_outputs, output_name_5, sep = "/"), row.names = TRUE)
.rs.restartR()

# Simulate Chronic inflammation, seq, polymorphism 30% ----
source("AG_read_BoolFun.R")
spoCRC <- read_BoolFun("20201107_AG_Network_Analysis_spoCRC_Boolean_Functions.txt", data_spoCRC)
spoCRC$Polymorphism[13] <- 0.3
spoCRC$Polymorphism[40] <- 0.3

input_name_1 <- 
  "MB_Network_Analysis_spoCRC_Simulations_5000_Inflam30_healthy.csv"
source("AG_read_BoolSim.R")
healthy_inf <- read_BoolSim(input_name_1)

init_proba_healthy_inf <- healthy_inf[ , ncol(healthy_inf)]
init_proba_healthy_inf[82:87] <- c(1, 0.1, 0.5, 0.9, 0.02, 0.1) #initial conditions to polymorphism rates
init_proba_healthy_inf[21] <- 1
init_proba_healthy_inf <- round(init_proba_healthy_inf, digits = 2)

source("MB_BoolSim.R")
OE_nodes <- c("APC", "DC")

seq_pat_inf <- BoolSim(spoCRC, random = "PROBA",
                       init_proba = init_proba_healthy_inf, N_steps = 1800, extend = FALSE)

output_name_6 <-  "MB_Network_Analysis_spoCRC_Simulations_5000_Inflam30_seq_Patho.csv"
write.csv(seq_pat_inf, paste(path_outputs, output_name_6, sep = "/"), row.names = TRUE)
.rs.restartR()

# Simulate acute inflammation, polymorphism  30% ---- 
source("AG_read_BoolFun.R")
spoCRC <- read_BoolFun("20201107_AG_Network_Analysis_spoCRC_Boolean_Functions.txt", data_spoCRC)

spoCRC$Polymorphism[13] <- 0.3
spoCRC$Polymorphism[40] <- 0.3

input_name_1 <- 
  "MB_Network_Analysis_spoCRC_Simulations_5000_Inflam30_seq_Patho.csv"
source("AG_read_BoolSim.R")
seq_pat_inf <- read_BoolSim(input_name_1)

## 10 steps

init_proba_seq_pat_inf10 <- seq_pat_inf[ , 10]
init_proba_seq_pat_inf10[82:87] <- c(1, 0.1, 0.5, 0.9, 0.02, 0.1)
init_proba_seq_pat_inf10[21] <- 1
init_proba_seq_pat_inf10 <- round(init_proba_seq_pat_inf10, digits = 2)

source("MB_BoolSim.R")
OE_nodes <- "APC"

seq_inf_10 <- BoolSim(spoCRC, random = "PROBA", N_steps = 1800, extend = FALSE,
                      init_proba = init_proba_seq_pat_inf10)

output_name_6 <- "MB_Network_Analysis_spoCRC_Simulations_5000_Inflam30_seq_10_recover.csv"
write.csv(seq_inf_10, paste(path_outputs, output_name_6, sep = "/"), row.names = TRUE)
.rs.restartR()

# 100 steps, polymorphism 30% ----
source("AG_read_BoolFun.R")
spoCRC <- read_BoolFun("20201107_AG_Network_Analysis_spoCRC_Boolean_Functions.txt", data_spoCRC)
spoCRC$Polymorphism[13] <- 0.3
spoCRC$Polymorphism[40] <- 0.3

init_proba_seq_pat_inf100 <- seq_pat_inf[ , 100]
init_proba_seq_pat_inf100[82:87] <- c(1, 0.1, 0.5, 0.9, 0.02, 0.1)
init_proba_seq_pat_inf100[21] <- 1
init_proba_seq_pat_inf100 <- round(init_proba_seq_pat_inf100, digits = 2)

source("MB_BoolSim.R")
OE_nodes <- "APC"

seq_inf_100 <- BoolSim(spoCRC, random = "PROBA", N_steps = 1800, extend =FALSE,
                       init_proba = init_proba_seq_pat_inf100)

output_name_7 <- "MB_Network_Analysis_spoCRC_Simulations_5000_Inflam30_seq_100_recover.csv"
write.csv(seq_inf_100, paste(path_outputs, output_name_7, sep = "/"), row.names = TRUE)
.rs.restartR()

# 300 steps ----
source("AG_read_BoolFun.R")
spoCRC <- read_BoolFun("20201107_AG_Network_Analysis_spoCRC_Boolean_Functions.txt", data_spoCRC)
spoCRC$Polymorphism[13] <- 0.3
spoCRC$Polymorphism[40] <- 0.3

init_proba_seq_pat_inf300 <- seq_pat_inf[ , 300]
init_proba_seq_pat_inf300[82:87] <- c(1, 0.1, 0.5, 0.9, 0.02, 0.1)
init_proba_seq_pat_inf300[21] <- 1
init_proba_seq_pat_inf300 <- round(init_proba_seq_pat_inf300, digits = 2)

source("MB_BoolSim.R")
OE_nodes <- "APC"

seq_inf_300 <- BoolSim(spoCRC, random = "PROBA", N_steps = 1800, extend = FALSE,
                       init_proba = init_proba_seq_pat_inf300)

output_name_8 <- "MB_Network_Analysis_spoCRC_Simulations_5000_Inflam30_seq_300_recover.csv"
write.csv(seq_inf_300, paste(path_outputs, output_name_8, sep = "/"), row.names = TRUE)
.rs.restartR()

# Inflammation Polymorphism 10% ----
# Simulate chronic inflammation, polymorphism 10% ----
source("AG_read_BoolFun.R")
spoCRC <- read_BoolFun("20201107_AG_Network_Analysis_spoCRC_Boolean_Functions.txt", data_spoCRC)

spoCRC$Polymorphism[13] <- 0.1
spoCRC$Polymorphism[40] <- 0.1

source("MB_BoolSim.R")
init_0 <- c("Proliferation", "Apoptosis", "PGE2", "COX2", "EP2",
            "IL4", "IL6", "IL10", "IL12", "TREG", "MAC", "CCL2",
            "TH1", "TH2", "IFNG", "CTL", "TGFB", "TNFA", 
            "GP130", "FAS", "FADD", "TGFR", "TNFR")
OE_nodes <- c("APC", "DC")

pat_inf10 <- BoolSim(spoCRC, N_steps = 1800, extend = FALSE)

output_name_5 <- "MB_Network_Analysis_spoCRC_Simulations_5000_Inflam10_Patho.csv"
write.csv(pat_inf10, paste(path_outputs, output_name_5, sep = "/"), row.names = TRUE)
.rs.restartR()

# Simulate Chronic inflammation, seq, polymorphism 10% ----
source("AG_read_BoolFun.R")
spoCRC <- read_BoolFun("20201107_AG_Network_Analysis_spoCRC_Boolean_Functions.txt", data_spoCRC)
spoCRC$Polymorphism[13] <- 0.1
spoCRC$Polymorphism[40] <- 0.1

input_name_1 <- 
  "MB_Network_Analysis_spoCRC_Simulations_5000_Inflam10_healthy.csv"
source("AG_read_BoolSim.R")
healthy_inf <- read_BoolSim(input_name_1)

init_proba_healthy_inf <- healthy_inf[ , ncol(healthy_inf)]
init_proba_healthy_inf[82:87] <- c(1, 0.1, 0.5, 0.9, 0.02, 0.1) #initial conditions to polymorphism rates
init_proba_healthy_inf[21] <- 1
init_proba_healthy_inf <- round(init_proba_healthy_inf, digits = 2)

source("MB_BoolSim.R")
OE_nodes <- c("APC", "DC")

seq_pat_inf <- BoolSim(spoCRC, random = "PROBA",
                       init_proba = init_proba_healthy_inf, N_steps = 1800, extend = FALSE)

output_name_6 <-  "MB_Network_Analysis_spoCRC_Simulations_5000_Inflam10_seq_Patho.csv"
write.csv(seq_pat_inf, paste(path_outputs, output_name_6, sep = "/"), row.names = TRUE)
.rs.restartR()

# Simulate acute inflammation, polymorphism  10% ---- 
source("AG_read_BoolFun.R")
spoCRC <- read_BoolFun("20201107_AG_Network_Analysis_spoCRC_Boolean_Functions.txt", data_spoCRC)

spoCRC$Polymorphism[13] <- 0.1
spoCRC$Polymorphism[40] <- 0.1

input_name_1 <- 
  "MB_Network_Analysis_spoCRC_Simulations_5000_Inflam10_seq_Patho.csv"
source("AG_read_BoolSim.R")
seq_pat_inf <- read_BoolSim(input_name_1)

## 10 steps 

init_proba_seq_pat_inf10 <- seq_pat_inf[ , 10]
init_proba_seq_pat_inf10[82:87] <- c(1, 0.1, 0.5, 0.9, 0.02, 0.1)
init_proba_seq_pat_inf10[21] <- 1
init_proba_seq_pat_inf10 <- round(init_proba_seq_pat_inf10, digits = 2)

source("MB_BoolSim.R")
OE_nodes <- "APC"

seq_inf_10 <- BoolSim(spoCRC, random = "PROBA", N_steps = 1800, extend = FALSE,
                      init_proba = init_proba_seq_pat_inf10)

output_name_6 <- "MB_Network_Analysis_spoCRC_Simulations_5000_Inflam10_seq_10_recover.csv"
write.csv(seq_inf_10, paste(path_outputs, output_name_6, sep = "/"), row.names = TRUE)
.rs.restartR()

# 100 steps, polymorphism 10% ----
source("AG_read_BoolFun.R")
spoCRC <- read_BoolFun("20201107_AG_Network_Analysis_spoCRC_Boolean_Functions.txt", data_spoCRC)
spoCRC$Polymorphism[13] <- 0.1
spoCRC$Polymorphism[40] <- 0.1

init_proba_seq_pat_inf100 <- seq_pat_inf[ , 100]
init_proba_seq_pat_inf100[82:87] <- c(1, 0.1, 0.5, 0.9, 0.02, 0.1)
init_proba_seq_pat_inf100[21] <- 1
init_proba_seq_pat_inf100 <- round(init_proba_seq_pat_inf100, digits = 2)

source("MB_BoolSim.R")
OE_nodes <- "APC"

seq_inf_100 <- BoolSim(spoCRC, random = "PROBA", N_steps = 1800, extend =FALSE,
                       init_proba = init_proba_seq_pat_inf100)

output_name_7 <- "MB_Network_Analysis_spoCRC_Simulations_5000_Inflam10_seq_100_recover.csv"
write.csv(seq_inf_100, paste(path_outputs, output_name_7, sep = "/"), row.names = TRUE)
.rs.restartR()

# 300 steps ----
source("AG_read_BoolFun.R")
spoCRC <- read_BoolFun("20201107_AG_Network_Analysis_spoCRC_Boolean_Functions.txt", data_spoCRC)
spoCRC$Polymorphism[13] <- 0.1
spoCRC$Polymorphism[40] <- 0.1

init_proba_seq_pat_inf300 <- seq_pat_inf[ , 300]
init_proba_seq_pat_inf300[82:87] <- c(1, 0.1, 0.5, 0.9, 0.02, 0.1)
init_proba_seq_pat_inf300[21] <- 1
init_proba_seq_pat_inf300 <- round(init_proba_seq_pat_inf300, digits = 2)

source("MB_BoolSim.R")
OE_nodes <- "APC"

seq_inf_300 <- BoolSim(spoCRC, random = "PROBA", N_steps = 1800, extend = FALSE,
                       init_proba = init_proba_seq_pat_inf300)

output_name_8 <- "MB_Network_Analysis_spoCRC_Simulations_5000_Inflam10_seq_300_recover.csv"
write.csv(seq_inf_300, paste(path_outputs, output_name_8, sep = "/"), row.names = TRUE)
.rs.restartR()
