# Supplementary material for: Network modeling of sporadic colorectal cancer reveals the importance of off-target effects of Cyclooxygenase inhibitors
Source: NPJ Syst Biol Appl. 2026 Feb 27;12:50. doi: 10.1038/s41540-025-00622-x (PMC13066020; doi:10.1038/s41540-025-00622-x)
Supplement: Supplementary file 2 — 41540_2025_622_MOESM2_ESM. [file 41540_2025_622_MOESM2_ESM.zip › scripts/SCRIPTS/20241028_MB_Network_Analysis_spoCRC_01_Boolean_Functions_Translation_Healthy_Profile.R]

### [DESCRIPTION]
### Colorectal cancer Network Analysis: 
### Data Translation to Boolean Functions, from csv file databaseto txt file 
### Building of spoCRC and basal state simulation
### Healthy subject Simulation: no inflammation allowed and no mutations applied
### 
### [AUTHOR]
### Anthony Gebhart
### 
### [DATE]
### NOVEMBER-2020, Updated Manon Berns November 2024 (added parallelization on boolsim)
###
### [OUTPUT]
### "AG_Network_Analysis_spoCRC_Boolean_Functions.txt"
### "AG_Network_Analysis_spoCRC_Simulations_5000_healthy.csv"
### "AG_Network_Analysis_spoCRC_Simulations_5000_healthy_shrink.csv"
### "AG_Network_Analysis_spoCRC_Simulations_5000_healthy_short.csv"
###
### ******************************************************************* 

# clean workspace
rm(list = ls()) # remove everything in the global environment

# Load packages
library("readxl")        # read excel files
library("lubridate")     # manage time and date
             
# Creat paths
#working.dir <- "J:/departments/FWN/LACDR/FCOL/Gebhart AR/02_CRC_Network_Modelling_and_COXIBs_Boolean_Simulations/03_CRC_Network_Modelling_with_SPIDDOR/SCRIPTS" 
#working.dir <- "E:/LACDR/Backup_Home/02_CRC_Network_Modelling_and_COXIBs_Boolean_Simulations/03_CRC_Network_Modelling_with_SPIDDOR/SCRIPTS" 
working.dir <-"~/Documents/CRCproject/SCRIPTS"

setwd(working.dir)                            # set the working directory
path_data <- file.path('../DATA')             # path to DATA folder containing the networks as txt files in the working directory
path_BF <- file.path('../BOOLEAN_FUNCTIONS')  # path to BOOLEAN FUNCTIONS
path_outputs <- file.path('../OUTPUTS')

# Import DATA 
data_file <- "20201101_AG_Network_Analysis_spoCRC_Database.xlsx"
data_spoCRC <- read_excel(paste(path_data, '/', data_file, sep = ""), sheet = 1)

# Write Boolean functions of the network
#source("AG_write_BoolFun.R")
#write_BoolFun(data_spoCRC, "AG_Network_Analysis_spoCRC_Boolean_Functions.txt")

# Read the boolean functions and build the network in R
source("AG_read_BoolFun.R")
spoCRC <- read_BoolFun("20201107_AG_Network_Analysis_spoCRC_Boolean_Functions.txt", data_spoCRC)

# Simulate healthy subject

source("MB_BoolSim.R")
init_0 <- c("Proliferation", "Apoptosis", "PGE2", "COX2", "EP2")
KO_nodes <- c("DC", "IL4", "IL6", "IL10", "IL12", "TREG", "MAC", "CCL2",
              "TH1", "TH2", "IFNG", "CTL", "TGFB", "TNFA", 
              "GP130", "FAS", "FADD", "TGFR", "TNFR")
OE_nodes <- "APC"

healthy <- BoolSim(spoCRC, N_steps = 1800, extend = FALSE)

output_name_1 <- "MB_Network_Analysis_spoCRC_Simulations_5000_healthy.csv"
write.csv(healthy,paste(path_outputs, output_name_1, sep = "/"), row.names = TRUE)

healthy_shrink <- healthy[,which(sample(0:1, 1501, replace = TRUE, 
                                        prob = c(0.6, 0.4)) == 1)]
colnames(healthy_shrink) <- 1:601

#output_name_2 <- "AG_Network_Analysis_spoCRC_Simulations_5000_healthy_shrink.csv"
#write.csv(healthy_shrink,paste(path_outputs, output_name_2, sep = "/"), row.names = TRUE)

healthy_short <- BoolSim(spoCRC, extend = FALSE)

#output_name_3 <- "AG_Network_Analysis_spoCRC_Simulations_5000_healthy_short.csv"
#write.csv(healthy,paste(path_outputs, output_name_3, sep = "/"), row.names = TRUE)
