# Supplementary material for: Network modeling of sporadic colorectal cancer reveals the importance of off-target effects of Cyclooxygenase inhibitors
Source: NPJ Syst Biol Appl. 2026 Feb 27;12:50. doi: 10.1038/s41540-025-00622-x (PMC13066020; doi:10.1038/s41540-025-00622-x)
Supplement: Supplementary file 2 — 41540_2025_622_MOESM2_ESM. [file 41540_2025_622_MOESM2_ESM.zip › scripts/SCRIPTS/MB_BoolSim.R]

### [DESCRIPTION]
### Function to simulate frequency of activation of network nodes in random conditions
### Adjusted from AG_BoolSim to allow for parallel computing (2024-10-31)
### and Removed option for extended model simulations
### 
### [AUTHOR]
### Anthony Gebhart + Manon Berns   
### 
### [DATE]
### NOVEMBER-2020 | updated on: November-2024
###
### ******************************************************************* 

# Load packages
source("AG_extend_pattern.R")
library("SPIDDOR")        # Boolean Simulations
library("lubridate")      # Manage date
library(parallel)
library(MASS)
#library(doParallel)
#library(foreach)

# Create vectors for initial conditions and nodes to KO/OE
init_0 <- as.character(vector())
init_1 <- as.character(vector())
KO_nodes <- as.character(vector())
KO_time <- list()
OE_nodes <- as.character(vector())
OE_time <- list()
OEA_nodes <- as.character(vector())
initsproba <- as.character(vector())

# Initiate function
BoolSim <- function(network, N_steps = 600, N_rep = 5000, 
                    asynchro = TRUE, random = TRUE, 
                    init_proba = initsproba , extend = FALSE,
                    init__0 = init_0, init__1 = init_1,
                    KO__nodes = KO_nodes, KO__time = KO_time,
                    OE__nodes = OE_nodes, OE__time = OE_time,
                    OEA = OEA_nodes,
                    message = TRUE){
  
  # Set a message to remind to update simulation choices
  if (message == TRUE){
    message("Don't forget to update your nodes to KO/OE/OEA (and times) 
or reset them with as.character(vector()) for nodes and list() for times.
If you want to set temporary KO/OE times, use KO_time/OE_time <- list((your time), ...)")
  }
  
  if (extend == TRUE){
    message('Extending the simulation results not implemented in model simulations - see AG_BoolSim.R for its implementation')
  }
  
  # Build up Knocked Out nodes list
  KO <- as.character(c(init__0, KO__nodes))
  
  if (length(KO__time) == 0) {
    KO___time <- rep(list((1:(N_steps + 1))), length(KO__nodes))
  } else {
    KO___time <- KO__time
  }
  
  if (length(init__0) > 0) {
    KO__times <- c(rep(list(1), length(init__0)), KO___time)
  } else {
    KO__times <- KO___time
  }
  
  # Build up Over Expressed nodes list
  OE <- as.character(c(init__1, OE__nodes))
  
  if (length(OE__time) == 0 ) {
    OE___time <- rep(list((1:(N_steps + 1))), length(OE__nodes))
    
  } else {
    OE___time <- OE__time
  }
  
  if (length(init__1) > 0 ) {
    OE__times <- c(rep(list(1), length(init__1)), OE___time)
  } else {
    OE__times <- OE___time
  }
  
  # Create matrix objects
  pattern <- matrix(0, ncol = N_steps + 1, nrow = length(network$nodes.names))
  expat <- matrix(0, ncol = N_steps + 1, nrow = length(network$nodes.names))
  

  reps <- seq(1, N_rep)
  
  #function instead of for-loop
  #ModelSim <- function(i, network, N_rep, OE_nodes, init_1, init_0, random,
  #                     N_steps, asynchro, KO, KO__times, OE, OE__times, OEA, KO_nodes){

  ModelSim <- function(i){
    # Achievement tracker every 50 repetitions
    if (i %in% seq(50, N_rep, 50)){
      print(i)}
    
    # Generate random initial conditions including init_1/OE nodes 
    if (random == "TRUE"){
      network$Initial_conditions <-
        network$nodes.names[
          sort(unique(c(which(as.logical(sample(0:1,replace = TRUE, 
                                                length(network$nodes.names))) == 1),
                        which(network$nodes.names %in% OE_nodes),
                        which(network$nodes.names %in% init_1))))]
      
      # and excluding init_0/KO nodes
      if (length(init_0) != 0) {
        network$Initial_conditions <- 
          network$Initial_conditions[-c(which(network$Initial_conditions %in% init_0))]
        if (length(KO_nodes) != 0) {
          network$Initial_conditions <- 
            network$Initial_conditions[-c(which(network$Initial_conditions %in% KO_nodes))]}
      }
    }
    
    # Generate random conditional initial conditions following a specific state (probabilities)
    if (random == "PROBA"){
      sample <- vector()
      for (j in 1:length(network$nodes.names)) {
        sample[j] <- 
          sample(0:1, 1, replace = TRUE, 
                 prob = c(1-init_proba[j],init_proba[j])) }
      network$Initial_conditions <- network$nodes.names[which(sample == 1)]
    }
    
    # Print samples of initial conditions in the console for diagnosis 
    if (i %in% seq(50, N_rep, 50)){
      print(network$Initial_conditions)}
    
    # Run the dynamic evolution
    pattern_i<-dynamic_evolution.f(network, time.steps = N_steps, asynchronous = asynchro,
                                   Knockouts = KO, KO_times = KO__times,
                                   Over_expr = OE, OE_times = OE__times,  
                                   Over_expr_AA = OEA)
    
    # Extend the pattern to get dynamic evolution of nodes 1 by 1 for each step
    #expat_i <- extend_pattern(pattern_i)
    
    #res <- rbind(data.frame(), pattern_i)
    
  }
  num_cores <- detectCores() -4
  #cl <- makeCluster(num_cores, type= "FORK")
  #start <- now()
  
  system.time({
    pattern_all <- mclapply(reps,ModelSim, mc.cores =num_cores, mc.cleanup = TRUE)
  })
  
  #registerDoParallel(cl)
  #pattern_all <- foreach(rep = reps) %dopar% ModelSim(rep, network, N_rep, OE__nodes, init__1, init__0, random,
  #                                                    N_steps, asynchro, KO, KO__times, OE, OE__times, OEA, KO__nodes)
  #stopCluster(cl)
  
  for (i in 1:N_rep) {
    pattern <- pattern + data.frame(pattern_all[i])
    pattern <- as.data.frame(pattern)
  }
  print(object.size(pattern_all))
  #rm(pattern_all) #remove large datafile
  #gc()
  
  colnames(pattern) <- seq(1,N_steps)
  
  #end <- now() 
  #timer <- difftime(end, start, units = "mins")
  #print(timer)
  
  freq <- pattern/N_rep
  #pattern_all
  
  }
