# Supplementary material for: Network modeling of sporadic colorectal cancer reveals the importance of off-target effects of Cyclooxygenase inhibitors
Source: NPJ Syst Biol Appl. 2026 Feb 27;12:50. doi: 10.1038/s41540-025-00622-x (PMC13066020; doi:10.1038/s41540-025-00622-x)
Supplement: Supplementary file 2 — 41540_2025_622_MOESM2_ESM. [file 41540_2025_622_MOESM2_ESM.zip › scripts/SCRIPTS/20241107_MB_Network_Analysis_spoCRC_24_Inflammation_COXIBs_Sulindac_Effects.R]

### [DESCRIPTION]
### Colorectal cancer Network Analysis: 
### Simulation of Sulindac effects on all mutants
### 
### [AUTHOR]
### Anthony Gebhart
### 
### [DATE]
### May 2021 | Updated Manon Berns November 2024 (added parallelization of the scripts)
###
### [OUTPUT]
### MB_Network_Analysis_spoCRC_Boolean_Functions_v2
### MB_Network_Analysis_spoCRC_Simulations_5000_Inflam_APC_mutant_seq_SUL.csv
### MB_Network_Analysis_spoCRC_Simulations_5000_Inflam_RAS_mutant_seq_SUL.csv
### MB_Network_Analysis_spoCRC_Simulations_5000_Inflam_P53_mutant_seq_SUL.csv
### MB_Network_Analysis_spoCRC_Simulations_5000_Inflam_seq_APC_RAS_mutant_seq_SUL.csv
### MB_Network_Analysis_spoCRC_Simulations_5000_Inflam_seq_RAS_P53_mutant_seq_SUL.csv
### MB_Network_Analysis_spoCRC_Simulations_5000_Inflam_seq_APC_P53_mutant_seq_SUL.csv
### MB_Network_Analysis_spoCRC_Simulations_5000_Inflam_seq_APC_RAS_SMAD_DCC_P53_mutant_seq_SUL.csv
###
### ******************************************************************* 

# clean workspace
rm(list = ls()) # remove everything in the global environment

# Load packages
library("readxl")        # read excel files
library("lubridate")     # manage time and date
             
# Creat paths
#working.dir <- "E:/LACDR/Backup_Home/02_CRC_Network_Modelling_and_COXIBs_Boolean_Simulations/03_CRC_Network_Modelling_with_SPIDDOR/SCRIPTS"
working.dir <-"~/Documents/CRCproject/SCRIPTS"

setwd(working.dir)                            # set the working directory
path_data <- file.path('../DATA')             # path to DATA folder containing the networks as txt files in the working directory
path_BF <- file.path('../BOOLEAN_FUNCTIONS')  # path to BOOLEAN FUNCTIONS
path_outputs <- file.path('../OUTPUTS')

# Import DATA 
data_file <- "20201101_AG_Network_Analysis_spoCRC_Database_v2.xlsx"
data_spoCRC <- read_excel(paste(path_data, '/', data_file, sep = ""), sheet = 1)

# Write Boolean functions of the network
#source("AG_write_BoolFun.R")
#write_BoolFun(data_spoCRC, "AG_Network_Analysis_spoCRC_Boolean_Functions_v2.txt")

# Read the boolean functions and build the network in R
source("AG_read_BoolFun.R")
spoCRC <- read_BoolFun("20210503_AG_Network_Analysis_spoCRC_Boolean_Functions_v2.txt", data_spoCRC)

spoCRC$Polymorphism[13] <- 0.5
spoCRC$Polymorphism[40] <- 0.5
spoCRC$Polymorphism[c(84,86)] <- 0

# Simulate APC mutant + Sulindac effects ----

input_name <- 
  "MB_Network_Analysis_spoCRC_Simulations_5000_Inflam_seq_APC_mutant.csv"
source("AG_read_BoolSim.R")
mutant_seq_APC <- read_BoolSim(input_name)

COXIBs <- mutant_seq_APC[1:4, ]
COXIBs[,] <- 0
COXIBs[, 1] <- spoCRC$nodes.names[84:87]

mutant_seq_APC <- rbind(mutant_seq_APC[1:83, ], COXIBs, mutant_seq_APC[84:87,])

init_proba_mutant_APC <- mutant_seq_APC[ , ncol(mutant_seq_APC)]
init_proba_mutant_APC[82:91] <- c(1, 0.1, 0, 0.9, 0, 0.3, 0.5, 0.9, 0.02, 0.1)
init_proba_mutant_APC <- round(init_proba_mutant_APC, digits = 2)

source("MB_BoolSim.R")
KO_nodes <- c("APC")

mutant_APC_seq_SUL <- BoolSim(spoCRC, random = "PROBA", N_steps = 1800,
                                     init_proba = init_proba_mutant_APC)

output_name <- "MB_Network_Analysis_spoCRC_Simulations_5000_Inflam_APC_mutant_seq_SUL.csv"
write.csv(mutant_APC_seq_SUL, paste(path_outputs, output_name, sep = "/"), row.names = TRUE)

#source("AG_plot_BoolSim.R")
#plot_BoolSim(mutant_APC_seq_SUL, "spoCRC", "Test", load = F)
#plot_BoolSim(mutant_APC_seq_SUL, "spoCRC", "Test", load = F, nodes = "COXIBs")

.rs.restartR()

# Simulate RAS mutant + Sulindac effects ----
source("AG_read_BoolFun.R")
spoCRC <- read_BoolFun("20210503_AG_Network_Analysis_spoCRC_Boolean_Functions_v2.txt", data_spoCRC)

spoCRC$Polymorphism[13] <- 0.5
spoCRC$Polymorphism[40] <- 0.5
spoCRC$Polymorphism[c(84,86)] <- 0

input_name <- 
  "MB_Network_Analysis_spoCRC_Simulations_5000_Inflam_seq_RAS_mutant.csv"
source("AG_read_BoolSim.R")
mutant_seq_RAS <- read_BoolSim(input_name)

COXIBs <- mutant_seq_RAS[1:4, ]
COXIBs[,] <- 0
COXIBs[, 1] <- spoCRC$nodes.names[84:87]

mutant_seq_RAS <- rbind(mutant_seq_RAS[1:83, ], COXIBs, mutant_seq_RAS[84:87,])

init_proba_mutant_RAS <- mutant_seq_RAS[ , ncol(mutant_seq_RAS)]
init_proba_mutant_RAS[82:91] <- c(1, 0.1, 0, 0.9, 0, 0.3, 0.5, 0.9, 0.02, 0.1)
init_proba_mutant_RAS <- round(init_proba_mutant_RAS, digits = 2)

source("MB_BoolSim.R")
OE_nodes <- c("APC", "RAS")

mutant_RAS_seq_SUL <- BoolSim(spoCRC, random = "PROBA", N_steps = 1800,
                              init_proba = init_proba_mutant_RAS, extend = F)

output_name <- "MB_Network_Analysis_spoCRC_Simulations_5000_Inflam_RAS_mutant_seq_SUL.csv"
write.csv(mutant_RAS_seq_SUL, paste(path_outputs, output_name, sep = "/"), row.names = TRUE)

#plot_BoolSim(mutant_RAS_seq_SUL, "spoCRC", "Test", load = F)
#plot_BoolSim(mutant_RAS_seq_SUL, "spoCRC", "Test", load = F, nodes = "COXIBs")
.rs.restartR()

# Simulate P53 mutant + Sulindac Effects ----
source("AG_read_BoolFun.R")
spoCRC <- read_BoolFun("20210503_AG_Network_Analysis_spoCRC_Boolean_Functions_v2.txt", data_spoCRC)

spoCRC$Polymorphism[13] <- 0.5
spoCRC$Polymorphism[40] <- 0.5
spoCRC$Polymorphism[c(84,86)] <- 0

input_name <- 
  "MB_Network_Analysis_spoCRC_Simulations_5000_Inflam_seq_P53_mutant.csv"
source("AG_read_BoolSim.R")
mutant_seq_P53 <- read_BoolSim(input_name)

COXIBs <- mutant_seq_P53[1:4, ]
COXIBs[,] <- 0
COXIBs[, 1] <- spoCRC$nodes.names[84:87]

mutant_seq_P53 <- rbind(mutant_seq_P53[1:83, ], COXIBs, mutant_seq_P53[84:87,])

init_proba_mutant_P53 <- mutant_seq_P53[ , ncol(mutant_seq_P53)]
init_proba_mutant_P53[82:91] <- c(1, 0.1, 0, 0.9, 0, 0.3, 0.5, 0.9, 0.02, 0.1)
init_proba_mutant_P53 <- round(init_proba_mutant_P53, digits = 2)

source("MB_BoolSim.R")
KO_nodes <- "P53"
OE_nodes <- "APC"

mutant_P53_seq_SUL <- BoolSim(spoCRC, random = "PROBA", N_steps = 1800,
                                     init_proba = init_proba_mutant_P53)

output_name <- "MB_Network_Analysis_spoCRC_Simulations_5000_Inflam_P53_mutant_seq_SUL.csv"
write.csv(mutant_P53_seq_SUL, paste(path_outputs, output_name, sep = "/"), row.names = TRUE)

#plot_BoolSim(mutant_P53_seq_SUL, "spoCRC", "Test", load = F)
#plot_BoolSim(mutant_P53_seq_SUL, "spoCRC", "Test", load = F, nodes = "COXIBs")

.rs.restartR()

# Simulate sequence (APC + RAS) mutant + Sulindac effects ----
source("AG_read_BoolFun.R")
spoCRC <- read_BoolFun("20210503_AG_Network_Analysis_spoCRC_Boolean_Functions_v2.txt", data_spoCRC)

spoCRC$Polymorphism[13] <- 0.5
spoCRC$Polymorphism[40] <- 0.5
spoCRC$Polymorphism[c(84,86)] <- 0

input_name <- 
  "MB_Network_Analysis_spoCRC_Simulations_5000_Inflam_seq_APC_RAS_mutant.csv"
source("AG_read_BoolSim.R")
mutant_seq_APC_RAS <- read_BoolSim(input_name)

COXIBs <- mutant_seq_APC_RAS[1:4, ]
COXIBs[,] <- 0
COXIBs[, 1] <- spoCRC$nodes.names[84:87]

mutant_seq_APC_RAS <- rbind(mutant_seq_APC_RAS[1:83, ], COXIBs, mutant_seq_APC_RAS[84:87,])

init_proba_mutant_seq_APC_RAS <- mutant_seq_APC_RAS[ , ncol(mutant_seq_APC_RAS)]
init_proba_mutant_seq_APC_RAS[82:91] <- c(1, 0.1, 0, 0.9, 0, 0.3, 0.5, 0.9, 0.02, 0.1)
init_proba_mutant_seq_APC_RAS <- round(init_proba_mutant_seq_APC_RAS, digits = 2)

source("MB_BoolSim.R")
KO_nodes <- "APC"
OE_nodes <- "RAS"

mutant_seq_APC_RAS_seq_SUL <- BoolSim(spoCRC, random = "PROBA", N_steps = 1800,
                                             init_proba = init_proba_mutant_seq_APC_RAS)

output_name <- "MB_Network_Analysis_spoCRC_Simulations_5000_Inflam_seq_APC_RAS_mutant_seq_SUL.csv"
write.csv(mutant_seq_APC_RAS_seq_SUL, paste(path_outputs, output_name, sep = "/"), row.names = TRUE)

#plot_BoolSim(mutant_seq_APC_RAS_seq_SUL, "spoCRC", "Test", load = F)
#plot_BoolSim(mutant_seq_APC_RAS_seq_SUL, "spoCRC", "Test", load = F, nodes = "COXIBs")

.rs.restartR()

# Simulate sequence (RAS + P53) mutant + Sulindac effects ----
source("AG_read_BoolFun.R")
spoCRC <- read_BoolFun("20210503_AG_Network_Analysis_spoCRC_Boolean_Functions_v2.txt", data_spoCRC)

spoCRC$Polymorphism[13] <- 0.5
spoCRC$Polymorphism[40] <- 0.5
spoCRC$Polymorphism[c(84,86)] <- 0

input_name <- 
  "MB_Network_Analysis_spoCRC_Simulations_5000_Inflam_seq_RAS_P53_mutant.csv"
source("AG_read_BoolSim.R")
mutant_seq_RAS_P53 <- read_BoolSim(input_name)

COXIBs <- mutant_seq_RAS_P53[1:4, ]
COXIBs[,] <- 0
COXIBs[, 1] <- spoCRC$nodes.names[84:87]

mutant_seq_RAS_P53 <- rbind(mutant_seq_RAS_P53[1:83, ], COXIBs, mutant_seq_RAS_P53[84:87,])

init_proba_mutant_seq_RAS_P53 <- mutant_seq_RAS_P53[ , ncol(mutant_seq_RAS_P53)]
init_proba_mutant_seq_RAS_P53[82:91] <- c(1, 0.1, 0, 0.9, 0, 0.3, 0.5, 0.9, 0.02, 0.1)
init_proba_mutant_seq_RAS_P53 <- round(init_proba_mutant_seq_RAS_P53, digits = 2)

source("MB_BoolSim.R")
KO_nodes <- "P53"
OE_nodes <- c("APC", "RAS")

mutant_seq_RAS_P53_seq_SUL <- BoolSim(spoCRC, random = "PROBA",N_steps = 1800,
                                             init_proba = init_proba_mutant_seq_RAS_P53)

output_name <- "MB_Network_Analysis_spoCRC_Simulations_5000_Inflam_seq_RAS_P53_mutant_seq_SUL.csv"
write.csv(mutant_seq_RAS_P53_seq_SUL, paste(path_outputs, output_name, sep = "/"), row.names = TRUE)

#plot_BoolSim(mutant_seq_RAS_P53_seq_SUL, "spoCRC", "Test", load = F)
#plot_BoolSim(mutant_seq_RAS_P53_seq_SUL, "spoCRC", "Test", load = F, nodes = "COXIBs")
.rs.restartR()

# Simulate sequence (APC + RAS) mutant + Sulindac Effect ----
source("AG_read_BoolFun.R")
spoCRC <- read_BoolFun("20210503_AG_Network_Analysis_spoCRC_Boolean_Functions_v2.txt", data_spoCRC)

spoCRC$Polymorphism[13] <- 0.5
spoCRC$Polymorphism[40] <- 0.5
spoCRC$Polymorphism[c(84,86)] <- 0

input_name <- 
  "MB_Network_Analysis_spoCRC_Simulations_5000_Inflam_seq_APC_P53_mutant.csv"
source("AG_read_BoolSim.R")
mutant_seq_APC_P53 <- read_BoolSim(input_name)

COXIBs <- mutant_seq_APC_P53[1:4, ]
COXIBs[,] <- 0
COXIBs[, 1] <- spoCRC$nodes.names[84:87]

mutant_seq_APC_P53 <- rbind(mutant_seq_APC_P53[1:83, ], COXIBs, mutant_seq_APC_P53[84:87,])

init_proba_mutant_seq_APC_P53 <- mutant_seq_APC_P53[ , ncol(mutant_seq_APC_P53)]
init_proba_mutant_seq_APC_P53[82:91] <- c(1, 0.1, 0, 0.9, 0, 0.3, 0.5, 0.9, 0.02, 0.1)
init_proba_mutant_seq_APC_P53 <- round(init_proba_mutant_seq_APC_P53, digits = 2)

source("MB_BoolSim.R")
KO_nodes <- c("APC", "P53")

mutant_seq_APC_P53_seq_SUL <- BoolSim(spoCRC, random = "PROBA", N_steps = 1800,
                                             init_proba = init_proba_mutant_seq_APC_P53)

output_name <- "MB_Network_Analysis_spoCRC_Simulations_5000_Inflam_seq_APC_P53_mutant_seq_SUL.csv"
write.csv(mutant_seq_APC_P53_seq_SUL, paste(path_outputs, output_name, sep = "/"), row.names = TRUE)

#plot_BoolSim(mutant_seq_APC_P53_seq_SUL, "spoCRC", "Test", load = F)
#plot_BoolSim(mutant_seq_APC_P53_seq_SUL, "spoCRC", "Test", load = F, nodes = "COXIBs")

.rs.restartR()

# Simulate sequence (APC + RAS + SMAD/DCC + P53) mutant + CVelecoxib effects ----
source("AG_read_BoolFun.R")
spoCRC <- read_BoolFun("20210503_AG_Network_Analysis_spoCRC_Boolean_Functions_v2.txt", data_spoCRC)

spoCRC$Polymorphism[13] <- 0.5
spoCRC$Polymorphism[40] <- 0.5
spoCRC$Polymorphism[c(84,86)] <- 0

input_name <- 
  "MB_Network_Analysis_spoCRC_Simulations_5000_Inflam_seq_APC_RAS_SMAD_DCC_P53_mutant.csv"
source("AG_read_BoolSim.R")
mutant_seq_APC_RAS_SMAD_DCC_P53 <- read_BoolSim(input_name)

COXIBs <- mutant_seq_APC_RAS_SMAD_DCC_P53[1:4, ]
COXIBs[,] <- 0
COXIBs[, 1] <- spoCRC$nodes.names[84:87]

mutant_seq_APC_RAS_SMAD_DCC_P53 <- rbind(mutant_seq_APC_RAS_SMAD_DCC_P53[1:83, ], 
                                         COXIBs, mutant_seq_APC_RAS_SMAD_DCC_P53[84:87,])

init_proba_mutant_seq_APC_RAS_SMAD_DCC_P53 <- 
  mutant_seq_APC_RAS_SMAD_DCC_P53[ , ncol(mutant_seq_APC_RAS_SMAD_DCC_P53)]
init_proba_mutant_seq_APC_RAS_SMAD_DCC_P53[82:91] <- c(1, 0.1, 0, 0.9, 0, 0.3, 0.5, 0.9, 0.02, 0.1)
init_proba_mutant_seq_APC_RAS_SMAD_DCC_P53 <- 
  round(init_proba_mutant_seq_APC_RAS_SMAD_DCC_P53, digits = 2)

source("MB_BoolSim.R")
KO_nodes <- c("APC", "SMAD", "DCC", "diDCC", "P53")
OE_nodes <- "RAS"

mutant_seq_APC_RAS_SMAD_DCC_P53_seq_SUL <- BoolSim(spoCRC, random = "PROBA",N_steps = 1800,
                                                          init_proba = init_proba_mutant_seq_APC_RAS_SMAD_DCC_P53)

output_name <- "MB_Network_Analysis_spoCRC_Simulations_5000_Inflam_seq_APC_RAS_SMAD_DCC_P53_mutant_seq_SUL.csv"
write.csv(mutant_seq_APC_RAS_SMAD_DCC_P53_seq_SUL, paste(path_outputs, output_name, sep = "/"), row.names = TRUE)

#plot_BoolSim(mutant_seq_APC_RAS_SMAD_DCC_P53_seq_SUL, "spoCRC", "Test", load = F)
#plot_BoolSim(mutant_seq_APC_RAS_SMAD_DCC_P53_seq_SUL, "spoCRC", "Test", load = F, nodes = "COXIBs")

.rs.restartR()
