# Supplementary material for: Network modeling of sporadic colorectal cancer reveals the importance of off-target effects of Cyclooxygenase inhibitors
Source: NPJ Syst Biol Appl. 2026 Feb 27;12:50. doi: 10.1038/s41540-025-00622-x (PMC13066020; doi:10.1038/s41540-025-00622-x)
Supplement: Supplementary file 2 — 41540_2025_622_MOESM2_ESM. [file 41540_2025_622_MOESM2_ESM.zip › scripts/SCRIPTS/20241105_MB_Network_Analysis_spoCRC_14_Inflammation_COXIBs_Effects_on_APC_Mutant_Simulations.R]

### [DESCRIPTION]
### Colorectal cancer Network Analysis: 
### Simulations of effects of COXIBs on APC mutant
### While Inflammation allowed and APC = 0:
### - | COX2 = 0
### - | PDE5 = 0
### - | BCL = 0
### - | AKT = 0
### - | NFKB = 0
### - | FZD = 0
### 
### [AUTHOR]
### Anthony Gebhart
### 
### [DATE]
### NOVEMBER-2020 | updated Manon Berns November 2024
###
### [OUTPUT]
### "MB_Network_Analysis_spoCRC_Simulations_5000_Inflam_seq_APC_mutant_COXIBs_COX2.csv"
### "MB_Network_Analysis_spoCRC_Simulations_5000_Inflam_APC_mutant_seq_COXIBs_COX2_shrink.csv"
### "MB_Network_Analysis_spoCRC_Simulations_5000_Inflam_seq_APC_mutant_COXIBs_PDE5.csv"
### "MB_Network_Analysis_spoCRC_Simulations_5000_Inflam_APC_mutant_seq_COXIBs_PDE5_shrink.csv"
### "MB_Network_Analysis_spoCRC_Simulations_5000_Inflam_seq_APC_mutant_COXIBs_BCL2.csv"
### "MB_Network_Analysis_spoCRC_Simulations_5000_Inflam_seq_APC_mutant_COXIBs_AKT.csv"
### "MB_Network_Analysis_spoCRC_Simulations_5000_Inflam_seq_APC_mutant_COXIBs_NFKB.csv"
### "MB_Network_Analysis_spoCRC_Simulations_5000_Inflam_seq_APC_mutant_COXIBs_FZD.csv"
### "MB_Network_Analysis_spoCRC_Simulations_5000_Inflam_APC_mutant_seq_COXIBs_All.csv"
###
### ******************************************************************* 

# clean workspace
rm(list = ls()) # remove everything in the global environment

# Load packages

# Simulate APC mutant

source("MB_BoolSim.R")
KO_nodes <- c("APC", "PDE5")
library("readxl")        # read excel files

# Creat paths
#working.dir <- "J:/departments/FWN/LACDR/FCOL/Gebhart AR/02_CRC_Network_Modelling_and_COXIBs_Boolean_Simulations/03_CRC_Network_Modelling_with_SPIDDOR/SCRIPTS" 
#working.dir <- "E:/LACDR/Backup_Home/02_CRC_Network_Modelling_and_COXIBs_Boolean_Simulations/03_CRC_Network_Modelling_with_SPIDDOR/SCRIPTS" 
working.dir <-"~/Documents/CRCproject/SCRIPTS"

setwd(working.dir)                            # set the working directory
path_data <- file.path('../DATA')             # path to DATA folder containing the networks as txt files in the working directory
path_BF <- file.path('../BOOLEAN_FUNCTIONS')  # path to BOOLEAN FUNCTIONS
path_outputs <- file.path('../OUTPUTS')

# Import DATA 
data_file <- "20201101_AG_Network_Analysis_spoCRC_Database.xlsx"
data_spoCRC <- read_excel(paste(path_data, '/', data_file, sep = ""), sheet = 1)

# Read the boolean functions and build the network in R
source("AG_read_BoolFun.R")
spoCRC <- read_BoolFun("20201107_AG_Network_Analysis_spoCRC_Boolean_Functions.txt", data_spoCRC)

spoCRC$Polymorphism[13] <- 0.5
spoCRC$Polymorphism[40] <- 0.5

# Simulate APC mutant + COX2 inhibition ----

input_name_1 <- 
  "AG_Network_Analysis_spoCRC_Simulations_5000_Inflam_seq_APC_mutant.csv"
source("AG_read_BoolSim.R")
mutant_seq_APC <- read_BoolSim(input_name_1)

init_proba_mutant_APC <- mutant_seq_APC[ , ncol(mutant_seq_APC)]
init_proba_mutant_APC[82:87] <- c(1, 0.1, 0.5, 0.9, 0.02, 0.1)
init_proba_mutant_APC <- round(init_proba_mutant_APC, digits = 2)

source("MB_BoolSim.R")
KO_nodes <- c("APC", "COX2")

mutant_APC_seq_COXIB_COX2 <- BoolSim(spoCRC, random = "PROBA", N_steps = 1800,
                                 init_proba = init_proba_mutant_APC)

output_name_1 <- "MB_Network_Analysis_spoCRC_Simulations_5000_Inflam_APC_mutant_seq_COXIBs_COX2.csv"
write.csv(mutant_APC_seq_COXIB_COX2, paste(path_outputs, output_name_1, sep = "/"), row.names = TRUE)
.rs.restartR()


#mutant_APC_seq_COXIB_COX2_shrink <- mutant_APC_seq_COXIB_COX2[ , seq(1,1801,3)]
#colnames(mutant_APC_seq_COXIB_COX2_shrink) <- 1:601

#output_name_2 <- "AG_Network_Analysis_spoCRC_Simulations_5000_Inflam_APC_mutant_seq_COXIBs_COX2_shrink.csv"
#write.csv(mutant_APC_seq_COXIB_COX2_shrink, paste(path_outputs, output_name_2, sep = "/"), row.names = TRUE)

# Simulate APC mutant + PDE5 inhibition ----
source("AG_read_BoolFun.R")
spoCRC <- read_BoolFun("20201107_AG_Network_Analysis_spoCRC_Boolean_Functions.txt", data_spoCRC)

spoCRC$Polymorphism[13] <- 0.5
spoCRC$Polymorphism[40] <- 0.5

source("MB_BoolSim.R")
KO_nodes <- c("APC", "PDE5")

mutant_APC_seq_COXIB_PDE5 <- BoolSim(spoCRC, random = "PROBA", N_steps = 1800,
                                     init_proba = init_proba_mutant_APC)

output_name_3 <- "MB_Network_Analysis_spoCRC_Simulations_5000_Inflam_APC_mutant_seq_COXIBs_PDE5.csv"
write.csv(mutant_APC_seq_COXIB_PDE5, paste(path_outputs, output_name_3, sep = "/"), row.names = TRUE)

.rs.restartR()
#mutant_APC_seq_COXIB_PDE5_shrink <- mutant_APC_seq_COXIB_PDE5[ , seq(1,1801,3)]
#colnames(mutant_APC_COXIB_PDE5_shrink) <- 1:601

#output_name_4 <- "AG_Network_Analysis_spoCRC_Simulations_5000_Inflam_APC_mutant_seq_COXIBs_PDE5_shrink.csv"
#write.csv(mutant_APC_seq_COXIB_PDE5_shrink, paste(path_outputs, output_name_4, sep = "/"), row.names = TRUE)


# Simulate APC mutant + BCL2 inhibition ----
source("AG_read_BoolFun.R")
spoCRC <- read_BoolFun("20201107_AG_Network_Analysis_spoCRC_Boolean_Functions.txt", data_spoCRC)

spoCRC$Polymorphism[13] <- 0.5
spoCRC$Polymorphism[40] <- 0.5

source("MB_BoolSim.R")
KO_nodes <- c("APC", "BCL2")

mutant_APC_seq_COXIB_BCL2 <- BoolSim(spoCRC, random = "PROBA", N_steps = 1800,
                                     init_proba = init_proba_mutant_APC)

output_name_5 <- "MB_Network_Analysis_spoCRC_Simulations_5000_Inflam_APC_mutant_seq_COXIBs_BCL2.csv"
write.csv(mutant_APC_seq_COXIB_BCL2, paste(path_outputs, output_name_5, sep = "/"), row.names = TRUE)
.rs.restartR()

# Simulate APC mutant + AKT inhibition ---- 
source("AG_read_BoolFun.R")
spoCRC <- read_BoolFun("20201107_AG_Network_Analysis_spoCRC_Boolean_Functions.txt", data_spoCRC)

spoCRC$Polymorphism[13] <- 0.5
spoCRC$Polymorphism[40] <- 0.5

source("MB_BoolSim.R")
KO_nodes <- c("APC", "AKT")

mutant_APC_seq_COXIB_AKT <- BoolSim(spoCRC, random = "PROBA", N_steps = 1800, 
                                     init_proba = init_proba_mutant_APC)

output_name_6 <- "MB_Network_Analysis_spoCRC_Simulations_5000_Inflam_APC_mutant_seq_COXIBs_AKT.csv"
write.csv(mutant_APC_seq_COXIB_AKT, paste(path_outputs, output_name_6, sep = "/"), row.names = TRUE)
.rs.restartR()
# Simulate APC mutant + NFKB inhibition ----
source("AG_read_BoolFun.R")
spoCRC <- read_BoolFun("20201107_AG_Network_Analysis_spoCRC_Boolean_Functions.txt", data_spoCRC)

spoCRC$Polymorphism[13] <- 0.5
spoCRC$Polymorphism[40] <- 0.5

source("MB_BoolSim.R")
KO_nodes <- c("APC", "NFKB")

mutant_APC_seq_COXIB_NFKB <- BoolSim(spoCRC, random = "PROBA",N_steps = 1800, 
                                    init_proba = init_proba_mutant_APC)

output_name_7 <- "MB_Network_Analysis_spoCRC_Simulations_5000_Inflam_APC_mutant_seq_COXIBs_NFKB.csv"
write.csv(mutant_APC_seq_COXIB_NFKB, paste(path_outputs, output_name_7, sep = "/"), row.names = TRUE)
.rs.restartR()

# Simulate APC mutant + FZD inhibition ----
source("AG_read_BoolFun.R")
spoCRC <- read_BoolFun("20201107_AG_Network_Analysis_spoCRC_Boolean_Functions.txt", data_spoCRC)

spoCRC$Polymorphism[13] <- 0.5
spoCRC$Polymorphism[40] <- 0.5

source("MB_BoolSim.R")
KO_nodes <- c("APC", "FZD")

mutant_APC_seq_COXIB_FZD <- BoolSim(spoCRC, random = "PROBA", N_steps = 1800,
                                     init_proba = init_proba_mutant_APC)

output_name_8 <- "MB_Network_Analysis_spoCRC_Simulations_5000_Inflam_APC_mutant_seq_COXIBs_FZD.csv"
write.csv(mutant_APC_seq_COXIB_FZD, paste(path_outputs, output_name_8, sep = "/"), row.names = TRUE)
.rs.restartR()

# Simulate APC mutant + all target inhibition ----
source("AG_read_BoolFun.R")
spoCRC <- read_BoolFun("20201107_AG_Network_Analysis_spoCRC_Boolean_Functions.txt", data_spoCRC)

spoCRC$Polymorphism[13] <- 0.5
spoCRC$Polymorphism[40] <- 0.5

source("MB_BoolSim.R")
KO_nodes <- c("APC", "COX2", "PDE5", "AKT", "NFKB", "BCL2", "FZD")

mutant_APC_seq_COXIB_all <- BoolSim(spoCRC, random = "PROBA", N_steps = 1800, 
                                    init_proba = init_proba_mutant_APC)

output_name_9 <- "MB_Network_Analysis_spoCRC_Simulations_5000_Inflam_APC_mutant_seq_COXIBs_All.csv"
write.csv(mutant_APC_seq_COXIB_all, paste(path_outputs, output_name_9, sep = "/"), row.names = TRUE)
