# Supplementary material for: Network modeling of sporadic colorectal cancer reveals the importance of off-target effects of Cyclooxygenase inhibitors
Source: NPJ Syst Biol Appl. 2026 Feb 27;12:50. doi: 10.1038/s41540-025-00622-x (PMC13066020; doi:10.1038/s41540-025-00622-x)
Supplement: Supplementary file 2 — 41540_2025_622_MOESM2_ESM. [file 41540_2025_622_MOESM2_ESM.zip › scripts/SCRIPTS/20241105_MB_Network_Analysis_spoCRC_13_Inflammation_Sequences_Mutations_Simulations.R]

### [DESCRIPTION]
### Colorectal cancer Network Analysis: 
### Simulations of sequences of mutations on spoCRC
### Healthy + Inflammation allowed:
### + APC = 0 + RAS = 1
### + APC = 0 + P53 = 0
### + RAS = 1 + P53 = 0
### + APC = 0 + RAS = 1 + SMAD/DCC = 0
### + APC = 0 + RAS = 1 + SMAD/DCC = 0 + P53 = 0
###
### [AUTHOR]
### Anthony Gebhart
### 
### [DATE]
### NOVEMBER-2020 | updated Manon Berns November 2024
###
### [OUTPUT]
### "MB_Network_Analysis_spoCRC_Simulations_5000_Inflam_seq_APC_RAS_mutant.csv"
### "MB_Network_Analysis_spoCRC_Simulations_5000_Inflam_seq_APC_RAS_SMAD_DCC_mutant.csv"
### "MB_Network_Analysis_spoCRC_Simulations_5000_Inflam_seq_APC_RAS_SMAD_DCC_P53_mutant.csv"
### "MB_Network_Analysis_spoCRC_Simulations_5000_Inflam_seq_APC_P53_mutant.csv"
### "MB_Network_Analysis_spoCRC_Simulations_5000_Inflam_seq_RAS_P53_mutant.csv"
###
### ******************************************************************* 

# clean workspace
rm(list = ls()) # remove everything in the global environment

# Load packages
library("readxl")        # read excel files

# Creat paths
#working.dir <- "J:/departments/FWN/LACDR/FCOL/Gebhart AR/02_CRC_Network_Modelling_and_COXIBs_Boolean_Simulations/03_CRC_Network_Modelling_with_SPIDDOR/SCRIPTS" 
#working.dir <- "E:/LACDR/Backup_Home/02_CRC_Network_Modelling_and_COXIBs_Boolean_Simulations/03_CRC_Network_Modelling_with_SPIDDOR/SCRIPTS" 
working.dir <-"~/Documents/CRCproject/SCRIPTS"

setwd(working.dir)                            # set the working directory
path_data <- file.path('../DATA')             # path to DATA folder containing the networks as txt files in the working directory
path_BF <- file.path('../BOOLEAN_FUNCTIONS')  # path to BOOLEAN FUNCTIONS
path_outputs <- file.path('../OUTPUTS')

# Import DATA 
data_file <- "20201101_AG_Network_Analysis_spoCRC_Database.xlsx"
data_spoCRC <- read_excel(paste(path_data, '/', data_file, sep = ""), sheet = 1)

# Read the boolean functions and build the network in R
source("AG_read_BoolFun.R")
spoCRC <- read_BoolFun("20201107_AG_Network_Analysis_spoCRC_Boolean_Functions.txt", data_spoCRC)

spoCRC$Polymorphism[13] <- 0.5
spoCRC$Polymorphism[40] <- 0.5

# Simulate carcinogenesis sequences 

## Simulate sequence healthy + APC mutant + RAS mutant ----

input_name_1 <- 
  "MB_Network_Analysis_spoCRC_Simulations_5000_Inflam_seq_APC_mutant.csv"
source("AG_read_BoolSim.R")
mutant_seq_APC <- read_BoolSim(input_name_1)

init_proba_mutant_APC <- mutant_seq_APC[ , ncol(mutant_seq_APC)]
init_proba_mutant_APC[82:87] <- c(1, 0.1, 0.5, 0.9, 0.02, 0.1)
init_proba_mutant_APC <- round(init_proba_mutant_APC, digits = 2)

source("MB_BoolSim.R")
KO_nodes <- "APC"
OE_nodes <- "RAS"

mutant_seq_APC_RAS <- BoolSim(spoCRC, random = "PROBA", N_steps = 1800,
                               init_proba = init_proba_mutant_APC)

output_name_1 <- "MB_Network_Analysis_spoCRC_Simulations_5000_Inflam_seq_APC_RAS_mutant.csv"
write.csv(mutant_seq_APC_RAS, paste(path_outputs, output_name_1, sep = "/"), row.names = TRUE)
.rs.restartR()

## Simulate sequence healthy + APC mutant + RAS mutant + SMAD/DCC loss ----

source("AG_read_BoolFun.R")
spoCRC <- read_BoolFun("20201107_AG_Network_Analysis_spoCRC_Boolean_Functions.txt", data_spoCRC)

spoCRC$Polymorphism[13] <- 0.5
spoCRC$Polymorphism[40] <- 0.5

input_name_2 <- 
  "MB_Network_Analysis_spoCRC_Simulations_5000_Inflam_seq_APC_RAS_mutant.csv"
source("AG_read_BoolSim.R")
mutant_seq_APC_RAS <- read_BoolSim(input_name_2)

init_proba_mutant_APC_RAS <- mutant_seq_APC_RAS[ , ncol(mutant_seq_APC_RAS)]
init_proba_mutant_APC_RAS[82:87] <- c(1, 0.1, 0.5, 0.9, 0.02, 0.1)
init_proba_mutant_APC_RAS <- round(init_proba_mutant_APC_RAS, digits = 2)

source("MB_BoolSim.R")
KO_nodes <- c("APC", "SMAD", "DCC", "diDCC") #Manon added diDCC
OE_nodes <- "RAS"

mutant_seq_APC_RAS_SMAD_DCC <- BoolSim(spoCRC, random = "PROBA", N_steps = 1800,
                               init_proba = init_proba_mutant_APC_RAS)

output_name_2 <- "MB_Network_Analysis_spoCRC_Simulations_5000_Inflam_seq_APC_RAS_SMAD_DCC_mutant.csv"
write.csv(mutant_seq_APC_RAS_SMAD_DCC, paste(path_outputs, output_name_2, sep = "/"), row.names = TRUE)
.rs.restartR()

## Simulate sequence healthy + APC mutant + RAS mutant + SMAD/DCC loss + P53 loss ----
source("AG_read_BoolFun.R")
spoCRC <- read_BoolFun("20201107_AG_Network_Analysis_spoCRC_Boolean_Functions.txt", data_spoCRC)

spoCRC$Polymorphism[13] <- 0.5
spoCRC$Polymorphism[40] <- 0.5

input_name_3 <- "MB_Network_Analysis_spoCRC_Simulations_5000_Inflam_seq_APC_RAS_SMAD_DCC_mutant.csv"
source("AG_read_BoolSim.R")
mutant_seq_APC_RAS_SMAD_DCC <- read_BoolSim(input_name_3)

init_proba_mutant_APC_RAS_SMAD_DCC <- mutant_seq_APC_RAS_SMAD_DCC[ , ncol(mutant_seq_APC_RAS_SMAD_DCC)]
init_proba_mutant_APC_RAS_SMAD_DCC[82:87] <- c(1, 0.1, 0.5, 0.9, 0.02, 0.1)
init_proba_mutant_APC_RAS_SMAD_DCC <- round(init_proba_mutant_APC_RAS_SMAD_DCC, digits = 2)

source("MB_BoolSim.R")
KO_nodes <- c("APC", "SMAD", "DCC", "P53", "diDCC") # Manon added diDCC
OE_nodes <- "RAS"

mutant_seq_APC_RAS_SMAD_DCC_P53 <- BoolSim(spoCRC, random = "PROBA", N_steps = 1800,
                                        init_proba = init_proba_mutant_APC_RAS_SMAD_DCC)

output_name_3 <- "MB_Network_Analysis_spoCRC_Simulations_5000_Inflam_seq_APC_RAS_SMAD_DCC_P53_mutant.csv"
write.csv(mutant_seq_APC_RAS_SMAD_DCC_P53, paste(path_outputs, output_name_3, sep = "/"), row.names = TRUE)
.rs.restartR()

## Simulate sequence healthy + APC mutant + P53 loss ----
source("AG_read_BoolFun.R")
spoCRC <- read_BoolFun("20201107_AG_Network_Analysis_spoCRC_Boolean_Functions.txt", data_spoCRC)

spoCRC$Polymorphism[13] <- 0.5
spoCRC$Polymorphism[40] <- 0.5
source("MB_BoolSim.R")
KO_nodes <- c("APC", "P53")

mutant_seq_APC_P53 <- BoolSim(spoCRC, random = "PROBA",N_steps = 1800,
                               init_proba = init_proba_mutant_APC)

output_name_4 <- "MB_Network_Analysis_spoCRC_Simulations_5000_Inflam_seq_APC_P53_mutant.csv"
write.csv(mutant_seq_APC_P53, paste(path_outputs, output_name_4, sep = "/"), row.names = TRUE)
.rs.restartR()

## Simulate sequence healthy + RAS mutant + P53 loss ---- 
source("AG_read_BoolFun.R")
spoCRC <- read_BoolFun("20201107_AG_Network_Analysis_spoCRC_Boolean_Functions.txt", data_spoCRC)

spoCRC$Polymorphism[13] <- 0.5
spoCRC$Polymorphism[40] <- 0.5
input_name_4 <- 
  "MB_Network_Analysis_spoCRC_Simulations_5000_Inflam_seq_RAS_mutant.csv"
source("AG_read_BoolSim.R")
mutant_seq_RAS <- read_BoolSim(input_name_4)

init_proba_RAS <- mutant_seq_RAS[ , ncol(mutant_seq_RAS)]
init_proba_RAS[82:87] <- c(1, 0.1, 0.5, 0.9, 0.02, 0.1)
init_proba_RAS <- round(init_proba_RAS, digits = 2)

source("MB_BoolSim.R")
KO_nodes <- "P53"
OE_nodes <- c("RAS", "APC" )

mutant_seq_RAS_P53 <- BoolSim(spoCRC, random = "PROBA",N_steps = 1800,
                               init_proba = init_proba_RAS)

output_name_5 <- "MB_Network_Analysis_spoCRC_Simulations_5000_Inflam_seq_RAS_P53_mutant.csv"
write.csv(mutant_seq_RAS_P53, paste(path_outputs, output_name_5, sep = "/"), row.names = TRUE)
.rs.restartR()
