# Supplementary material for: Network modeling of sporadic colorectal cancer reveals the importance of off-target effects of Cyclooxygenase inhibitors
Source: NPJ Syst Biol Appl. 2026 Feb 27;12:50. doi: 10.1038/s41540-025-00622-x (PMC13066020; doi:10.1038/s41540-025-00622-x)
Supplement: Supplementary file 2 — 41540_2025_622_MOESM2_ESM. [file 41540_2025_622_MOESM2_ESM.zip › scripts/SCRIPTS/MB_Network_Analysis_spoCRC_12_Inflammation_Unique_Mutations_Simulations.R]

### [DESCRIPTION]
### Colorectal cancer Network Analysis: 
### Simulations of unique mutation on spoCRC with allowed inflammation
### 
### [AUTHOR]
### Anthony Gebhart
### 
### [DATE]
### NOVEMBER-2020 | updated Manon Berns November 2024
###
### [OUTPUT]
### "MB_Network_Analysis_spoCRC_Simulations_5000_Inflam_APC_mutant.csv"
### "MB_Network_Analysis_spoCRC_Simulations_5000_Inflam_seq_APC_mutant.csv"
### "MB_Network_Analysis_spoCRC_Simulations_5000_Inflam_seq_APC_mutant_shrink.csv"
### "MB_Network_Analysis_spoCRC_Simulations_5000_Inflam_RAS_mutant.csv"
### "MB_Network_Analysis_spoCRC_Simulations_5000_Inflam_seq_RAS_mutant.csv"
### "MB_Network_Analysis_spoCRC_Simulations_5000_Inflam_seq_RAS_mutant_shrink.csv"
### "MB_Network_Analysis_spoCRC_Simulations_5000_Inflam_18qloss.csv"
### "MB_Network_Analysis_spoCRC_Simulations_5000_Inflam_18qloss_shrink.csv"
### "MB_Network_Analysis_spoCRC_Simulations_5000_Inflam_seq_18qloss.csv"
### "MB_Network_Analysis_spoCRC_Simulations_5000_Inflam_P53_mutant.csv"
### "MB_Network_Analysis_spoCRC_Simulations_5000_Inflam_seq_P53_mutant.csv"
###
### ******************************************************************* 

# clean workspace
rm(list = ls()) # remove everything in the global environment

# Load packages
library("readxl")        # read excel files

# Create paths
#working.dir <- "J:/departments/FWN/LACDR/FCOL/Gebhart AR/02_CRC_Network_Modelling_and_COXIBs_Boolean_Simulations/03_CRC_Network_Modelling_with_SPIDDOR/SCRIPTS" 
#working.dir <- "E:/LACDR/Backup_Home/02_CRC_Network_Modelling_and_COXIBs_Boolean_Simulations/03_CRC_Network_Modelling_with_SPIDDOR/SCRIPTS" 
working.dir <-"~/Documents/CRCproject/SCRIPTS"

setwd(working.dir)                            # set the working directory
path_data <- file.path('../DATA')             # path to DATA folder containing the networks as txt files in the working directory
path_BF <- file.path('../BOOLEAN_FUNCTIONS')  # path to BOOLEAN FUNCTIONS
path_outputs <- file.path('../OUTPUTS')

# Import DATA 
data_file <- "20201101_AG_Network_Analysis_spoCRC_Database.xlsx"
data_spoCRC <- read_excel(paste(path_data, '/', data_file, sep = ""), sheet = 1)

# Read the boolean functions and build the network in R
source("AG_read_BoolFun.R")
spoCRC <- read_BoolFun("20201107_AG_Network_Analysis_spoCRC_Boolean_Functions.txt", data_spoCRC)

spoCRC$Polymorphism[13] <- 0.5
spoCRC$Polymorphism[40] <- 0.5

# Simulate unique mutation without inflamation


# Simulate APC mutant (random initial conditions) ----

source("MB_BoolSim.R")
init_0 <- c("Proliferation", "Apoptosis", "PGE2", "COX2", "EP2",
            "DC", "IL4", "IL6", "IL10", "IL12", "TREG", "MAC", "CCL2",
            "TH1", "TH2", "IFNG", "CTL", "TGFB", "TNFA", 
            "GP130", "FAS", "FADD", "TGFR", "TNFR")
KO_nodes <- "APC"

mutant_inf_APC <- BoolSim(spoCRC, N_steps = 1800)

output_name_1 <- "MB_Network_Analysis_spoCRC_Simulations_5000_Inflam_APC_mutant.csv"
write.csv(mutant_inf_APC, paste(path_outputs, output_name_1, sep = "/"), row.names = TRUE)
.rs.restartR()

## Simulate sequence healthy + APC mutant (initial conditions based on previous state) ----
source("AG_read_BoolFun.R")
spoCRC <- read_BoolFun("20201107_AG_Network_Analysis_spoCRC_Boolean_Functions.txt", data_spoCRC)

spoCRC$Polymorphism[13] <- 0.5
spoCRC$Polymorphism[40] <- 0.5

input_name_0 <- 
  "MB_Network_Analysis_spoCRC_Simulations_5000_Inflam50_healthy.csv"
source("AG_read_BoolSim.R")
healthy_inf <- read_BoolSim(input_name_0)

init_proba_healthy_inf <- healthy_inf[ , ncol(healthy_inf)]
init_proba_healthy_inf[82:87] <- c(1, 0.1, 0.5, 0.9, 0.02, 0.1)
init_proba_healthy_inf <- round(init_proba_healthy_inf, digits = 2)

source("MB_BoolSim.R")
KO_nodes <- "APC"

mutant_inf_seq_APC <- BoolSim(spoCRC, random = "PROBA", N_steps = 1800,
                              init_proba = init_proba_healthy_inf)

output_name_2 <- "MB_Network_Analysis_spoCRC_Simulations_5000_Inflam_seq_APC_mutant.csv"
write.csv(mutant_inf_seq_APC, paste(path_outputs, output_name_2, sep = "/"), row.names = TRUE)
.rs.restartR()

#mutant_inf_seq_APC_shrink <- mutant_inf_seq_APC[,seq(1,1201,2)]
#colnames(mutant_inf_seq_APC_shrink) <- 1:601

#output_name_3 <- "AG_Network_Analysis_spoCRC_Simulations_5000_Inflam_seq_APC_mutant_shrink.csv"
#write.csv(mutant_inf_seq_APC_shrink, paste(path_outputs, output_name_3, sep = "/"), row.names = TRUE)

## Simulate RAS mutant (random initial conditions) ----
source("AG_read_BoolFun.R")
spoCRC <- read_BoolFun("20201107_AG_Network_Analysis_spoCRC_Boolean_Functions.txt", data_spoCRC)

spoCRC$Polymorphism[13] <- 0.5
spoCRC$Polymorphism[40] <- 0.5

source("MB_BoolSim.R")
init_0 <- c("Proliferation", "Apoptosis", "PGE2", "COX2", "EP2",
            "DC", "IL4", "IL6", "IL10", "IL12", "TREG", "MAC", "CCL2",
            "TH1", "TH2", "IFNG", "CTL", "TGFB", "TNFA", 
            "GP130", "FAS", "FADD", "TGFR", "TNFR")
OE_nodes <- c("APC", "RAS")

mutant_inf_RAS <- BoolSim(spoCRC, N_steps = 1800, extend = FALSE)

output_name_4 <- "MB_Network_Analysis_spoCRC_Simulations_5000_Inflam_RAS_mutant.csv"
write.csv(mutant_inf_RAS, paste(path_outputs, output_name_4, sep = "/"), row.names = TRUE)

.rs.restartR()

## Simulate sequence healthy + RAS mutant (initial conditions based on previous state)----
source("AG_read_BoolFun.R")
spoCRC <- read_BoolFun("20201107_AG_Network_Analysis_spoCRC_Boolean_Functions.txt", data_spoCRC)

spoCRC$Polymorphism[13] <- 0.5
spoCRC$Polymorphism[40] <- 0.5

source("MB_BoolSim.R")
OE_nodes <- c("RAS", "APC")

mutant_inf_seq_RAS <- BoolSim(spoCRC, random = "PROBA", extend = FALSE, N_steps = 1800,
                          init_proba = init_proba_healthy_inf)

output_name_5 <- "MB_Network_Analysis_spoCRC_Simulations_5000_Inflam_seq_RAS_mutant.csv"
write.csv(mutant_inf_seq_RAS, paste(path_outputs, output_name_5, sep = "/"), row.names = TRUE)

.rs.restartR()

#mutant_inf_seq_RAS_shrink <- mutant_inf_seq_RAS[,seq(1,3001,5)]
#colnames(mutant_inf_seq_RAS_shrink) <- 1:601

#output_name_6 <- "AG_Network_Analysis_spoCRC_Simulations_5000_Inflam_seq_RAS_mutant_shrink.csv"
#write.csv(mutant_inf_seq_RAS_shrink, paste(path_outputs, output_name_6, sep = "/"), row.names = TRUE)

## Simulate SMAD/DCC mutant (random initial conditions)----
source("AG_read_BoolFun.R")
spoCRC <- read_BoolFun("20201107_AG_Network_Analysis_spoCRC_Boolean_Functions.txt", data_spoCRC)

spoCRC$Polymorphism[13] <- 0.5
spoCRC$Polymorphism[40] <- 0.5

source("MB_BoolSim.R")
init_0 <- c("Proliferation", "Apoptosis", "PGE2", "COX2", "EP2",
            "DC", "IL4", "IL6", "IL10", "IL12", "TREG", "MAC", "CCL2",
            "TH1", "TH2", "IFNG", "CTL", "TGFB", "TNFA", 
            "GP130", "FAS", "FADD", "TGFR", "TNFR")
KO_nodes <- c("SMAD", "DCC", "diDCC")
OE_nodes <- "APC"

mutant_inf_SMAD_DCC <- BoolSim(spoCRC, N_steps = 1800)

output_name_7 <- "MB_Network_Analysis_spoCRC_Simulations_5000_Inflam_18qloss.csv"
write.csv(mutant_inf_SMAD_DCC, paste(path_outputs, output_name_7, sep = "/"), row.names = TRUE)
.rs.restartR()

#mutant_inf_SMAD_DCC_shrink <- mutant_inf_SMAD_DCC[,seq(1,1801,3)]
#colnames(mutant_inf_SMAD_DCC_shrink) <- 1:601

#output_name_8 <- "AG_Network_Analysis_spoCRC_Simulations_5000_Inflam_18qloss_shrink.csv"
#write.csv(mutant_inf_SMAD_DCC_shrink, paste(path_outputs, output_name_8, sep = "/"), row.names = TRUE)


## Simulate sequence healthy + SMAD/DCC mutant (initial conditions based on previous state)----
source("AG_read_BoolFun.R")
spoCRC <- read_BoolFun("20201107_AG_Network_Analysis_spoCRC_Boolean_Functions.txt", data_spoCRC)

spoCRC$Polymorphism[13] <- 0.5
spoCRC$Polymorphism[40] <- 0.5

source("MB_BoolSim.R")
KO_nodes <- c("SMAD", "DCC", "diDCC")
OE_nodes <- "APC"

mutant_inf_seq_SMAD_DCC <- BoolSim(spoCRC, random = "PROBA",N_steps =1800,
                               init_proba = init_proba_healthy_inf)

output_name_9 <- "MB_Network_Analysis_spoCRC_Simulations_5000_Inflam_seq_18qloss.csv"
write.csv(mutant_inf_seq_SMAD_DCC, paste(path_outputs, output_name_9, sep = "/"), row.names = TRUE)
.rs.restartR()

## Simulate P53 mutant (random initial conditions)----
source("AG_read_BoolFun.R")
spoCRC <- read_BoolFun("20201107_AG_Network_Analysis_spoCRC_Boolean_Functions.txt", data_spoCRC)

spoCRC$Polymorphism[13] <- 0.5
spoCRC$Polymorphism[40] <- 0.5

source("MB_BoolSim.R")
init_0 <- c("Proliferation", "Apoptosis", "PGE2", "COX2", "EP2",
            "DC", "IL4", "IL6", "IL10", "IL12", "TREG", "MAC", "CCL2",
            "TH1", "TH2", "IFNG", "CTL", "TGFB", "TNFA", 
            "GP130", "FAS", "FADD", "TGFR", "TNFR")
KO_nodes <- "P53"
OE_nodes <- "APC"

mutant_inf_P53 <- BoolSim(spoCRC, N_steps = 1800)

output_name_10 <- "MB_Network_Analysis_spoCRC_Simulations_5000_Inflam_P53_mutant.csv"
write.csv(mutant_inf_P53, paste(path_outputs, output_name_10, sep = "/"), row.names = TRUE)
.rs.restartR()

## Simulate sequence healthy + P53 mutant (initial conditions based on previous state)----
source("AG_read_BoolFun.R")
spoCRC <- read_BoolFun("20201107_AG_Network_Analysis_spoCRC_Boolean_Functions.txt", data_spoCRC)

spoCRC$Polymorphism[13] <- 0.5
spoCRC$Polymorphism[40] <- 0.5

source("MB_BoolSim.R")
KO_nodes <- "P53"
OE_nodes <- "APC"

mutant_inf_seq_P53 <- BoolSim(spoCRC, random = "PROBA", N_steps = 1800,
                          init_proba = init_proba_healthy_inf)

output_name_11 <- "MB_Network_Analysis_spoCRC_Simulations_5000_Inflam_seq_P53_mutant.csv"
write.csv(mutant_inf_seq_P53, paste(path_outputs, output_name_11, sep = "/"), row.names = TRUE)
