# Supplementary material for: Network modeling of sporadic colorectal cancer reveals the importance of off-target effects of Cyclooxygenase inhibitors
Source: NPJ Syst Biol Appl. 2026 Feb 27;12:50. doi: 10.1038/s41540-025-00622-x (PMC13066020; doi:10.1038/s41540-025-00622-x)
Supplement: Supplementary file 2 — 41540_2025_622_MOESM2_ESM. [file 41540_2025_622_MOESM2_ESM.zip › scripts/SCRIPTS/AG_extend_pattern.R]

### [DESCRIPTION]
### Function to rebuild randomly the dynamic evolution of a network step by step
### 
### [AUTHOR]
### Anthony Gebhart
### 
### [DATE]
### NOVEMBER-2020
###
### ******************************************************************* 

# Initiate function
extend_pattern <- function(pattern) {
  
  # Initiate object extended pattern
    extend_pat <- as.data.frame(pattern[, 1], row.names = row.names(pattern))
  
  # Initiate loop to extend each j step of the pattern
    for (j in c(1:(ncol(pattern)-1))){
    
    # Identify differences between step j and j + 1
      diff_seq_j <- sample(which(pattern[, j] != pattern[, (j + 1)]), 
                         length(which(pattern[, j] != pattern[, (j + 1)])))
    
    # Initiate object to collect extended steps
      extend_pat_j <- as.data.frame(pattern[, j])
    
    # Initiate loop to randomly switch nodes 1 by 1
      for (i in c(1:length(diff_seq_j))) {
      inter_steps_i <- extend_pat_j[, ncol(extend_pat_j)]
      inter_steps_i[diff_seq_j[i]] <- 0 ** inter_steps_i[diff_seq_j[i]]
      extend_pat_j <- cbind(extend_pat_j, inter_steps_i)
    }
    
    # Combine intermediate steps
      extend_pat <- cbind(extend_pat, extend_pat_j[,-1])
  }
  
  # Number new steps
    names(extend_pat) <- c(1:ncol(extend_pat))
  
  # Shorten new pattern
    extend_pat <- extend_pat[, c(1: ncol(pattern))]
  
  # Print data in object
    as.data.frame(extend_pat)
}
