# Supplementary material for: Network modeling of sporadic colorectal cancer reveals the importance of off-target effects of Cyclooxygenase inhibitors
Source: NPJ Syst Biol Appl. 2026 Feb 27;12:50. doi: 10.1038/s41540-025-00622-x (PMC13066020; doi:10.1038/s41540-025-00622-x)
Supplement: Supplementary file 2 — 41540_2025_622_MOESM2_ESM. [file 41540_2025_622_MOESM2_ESM.zip › scripts/SCRIPTS/AG_read_BoolFun.R]

### [DESCRIPTION]
### Function to read boolean functions from txt file
### 
### [AUTHOR]
### Anthony Gebhart
### 
### [DATE]
### NOVEMBER-2020
###
### ******************************************************************* 

# Load packages
library("dplyr")          # dataset manipulation
library("SPIDDOR")        # Boolean Simulations

# Initiate function
read_BoolFun <- function(BF, data) {
  
  # Read Boolean functions using SPIDDOR
  network <- read.Boolean.functions(file = paste(path_BF, '/', BF, sep=""), language="C")
  
  # Apply Polymorphism from database
  network$Polymorphism[] <- distinct(data, NODE, POLY)$POLY
  
  # Print translation in the console
  print(network)
}
