# Supplementary material for: Network modeling of sporadic colorectal cancer reveals the importance of off-target effects of Cyclooxygenase inhibitors
Source: NPJ Syst Biol Appl. 2026 Feb 27;12:50. doi: 10.1038/s41540-025-00622-x (PMC13066020; doi:10.1038/s41540-025-00622-x)
Supplement: Supplementary file 2 — 41540_2025_622_MOESM2_ESM. [file 41540_2025_622_MOESM2_ESM.zip › scripts/SCRIPTS/AG_read_BoolSim.R]

### [DESCRIPTION]
### Function to read simulated data
### 
### [AUTHOR]
### Anthony Gebhart
### 
### [DATE]
### NOVEMBER-2020
###
### ******************************************************************* 

# Initiate function
read_BoolSim <- function(input_name){
  
  # Read simulated data 
  simul <-read.csv(paste(path_outputs, input_name, sep = "/"),
                   header = TRUE, check.names = FALSE, stringsAsFactors = F )
  
  # Rename clumn 1 to fit the ploting function
  names(simul)[1] <- "NODES"
  
  # Print data in object
  simul
}
