# Supplementary material for: Network modeling of sporadic colorectal cancer reveals the importance of off-target effects of Cyclooxygenase inhibitors
Source: NPJ Syst Biol Appl. 2026 Feb 27;12:50. doi: 10.1038/s41540-025-00622-x (PMC13066020; doi:10.1038/s41540-025-00622-x)
Supplement: Supplementary file 2 — 41540_2025_622_MOESM2_ESM. [file 41540_2025_622_MOESM2_ESM.zip › scripts/SCRIPTS/AG_check_switch.R]

### [DESCRIPTION]
### Function to check how much nodes are switching step by step
### 
### [AUTHOR]
### Anthony Gebhart
### 
### [DATE]
### NOVEMBER-2020
###
### ******************************************************************* 

# Load packages
library("ggplot2")        # advanced ploting

# Initiate function
check_switch <- function(pattern, title = "", subtitle = "") {
  
  # Loop to count differences between each steps
  diff <- vector()
  for (i in c(1:(ncol(pattern) - 1))){
    diff_i <- sum(pattern[, i] != pattern[, (i + 1)])
    diff <- c(diff, diff_i)
  }
  
  # Set plot theme
  theme_set(theme_bw())
  
  # Create barchart of the differences count per step
  ggplot(data.frame(diff), aes(seq_along(diff), diff)) + 
    geom_bar(stat = "identity") +
    
    # Customize axis
    scale_x_discrete(limits = seq(5, ncol(pattern), by = 5), 
                     labels = seq(5, ncol(pattern), by = 5)) +
    labs(title = paste(title, "Number of differences in nodes states between steps", sep = " "),
         subtitle = paste(subtitle, "Unique Simulation", sep = " - "),
         y = "Number of differences in nodes states", 
         x = "Time steps") +
    
    # Customize theme
    theme(plot.title = element_text(size = 10, face = "bold", hjust=0.5),
      plot.subtitle = element_text(size = 9, face = "italic", hjust=0.5),
      axis.title = element_text(size = 9, face = "bold"),
      axis.text.y = element_text(size = 6),
      legend.title=element_blank())
}
