# Supplementary material for: Network modeling of sporadic colorectal cancer reveals the importance of off-target effects of Cyclooxygenase inhibitors
Source: NPJ Syst Biol Appl. 2026 Feb 27;12:50. doi: 10.1038/s41540-025-00622-x (PMC13066020; doi:10.1038/s41540-025-00622-x)
Supplement: Supplementary file 2 — 41540_2025_622_MOESM2_ESM. [file 41540_2025_622_MOESM2_ESM.zip › scripts/SCRIPTS/AG_dynamic_Bool.R]

### [DESCRIPTION]
### Function to simulate the dynamic evolution of a network
### 
### [AUTHOR]
### Anthony Gebhart
### 
### [DATE]
### NOVEMBER-2020
###
### ******************************************************************* 

# Load packages
library("SPIDDOR")        # Boolean Simulations

# Create vectors for initial conditions and nodes to KO/OE
init_0 <- as.character(vector())
init_1 <- as.character(vector())
KO_nodes <- as.character(vector())
KO_time <- list()
OE_nodes <- as.character(vector())
OE_time <- list()
OEA_nodes <- as.character(vector())

# Initiate function
dynamic_Bool <- function(network, N_steps = 99, asynchro = TRUE, random = "FALSE",
                  init__0 = init_0, init__1 = init_1,
                  KO__nodes = KO_nodes, KO__time = KO_time,
                  OE__nodes = OE_nodes, OE__time = OE_time,
                  OEA = OEA_nodes,
                  message = "TRUE") {
  
  # Set a message to remind to update simulation choices
    if (message == "TRUE"){
    message("Don't forget to update your nodes to KO/OE/OEA (and times) 
or reset them with as.character(vector()) for nodes and list() for times.
If you want to set temporary KO/OE times, use KO_time/OE_time <- list((your time), ...)")
  }
  
  # Build up Knocked Out nodes list
  KO <- as.character(c(init__0, KO__nodes))
  
  if (length(KO__time) == 0) {
    KO___time <- rep(list((1:(N_steps + 1))), length(KO__nodes))
  } else {
    KO___time <- KO__time
  }
  
  if (length(init__0) > 0) {
    KO__times <- c(rep(list(1), length(init__0)), KO___time)
  } else {
    KO__times <- KO___time
  }
  
  # Build up Over Expressed nodes list
  OE <- as.character(c(init__1, OE__nodes))
  
  if (length(OE__time) == 0 ) {
    OE___time <- rep(list((1:(N_steps + 1))), length(OE__nodes))

  } else {
    OE___time <- OE__time
  }
  
  if (length(init__1) > 0 ) {
    OE__times <- c(rep(list(1), length(init__1)), OE___time)
  } else {
    OE__times <- OE___time
  }
  
  # Generate random intial conditions including init_1/OE nodes 
  if (random == "TRUE"){
    network$Initial_conditions <-
      network$nodes.names[
        sort(unique(c(which(as.logical(sample(0:1,replace = TRUE, 
                                              length(network$nodes.names))) == 1),
                      which(network$nodes.names %in% OE_nodes),
                      which(network$nodes.names %in% init_1))))]
    
    # and excluding init_0/KO nodes
    if (length(init_0) != 0) {
    network$Initial_conditions <- 
      network$Initial_conditions[-c(which(network$Initial_conditions %in% init_0))]
    if (length(KO_nodes) != 0) {
      network$Initial_conditions <- 
        network$Initial_conditions[-c(which(network$Initial_conditions %in% KO_nodes))]}
    }
  }
  
  # Run the dynamic evolution
  my_pattern<-as.data.frame(
    dynamic_evolution.f(network, time.steps = N_steps, asynchronous = asynchro,
                           Knockouts = KO, KO_times = KO__times,
                           Over_expr = OE, OE_times = OE__times,  
                           Over_expr_AA = OEA))
}
