# Supplementary material for: Network modeling of sporadic colorectal cancer reveals the importance of off-target effects of Cyclooxygenase inhibitors
Source: NPJ Syst Biol Appl. 2026 Feb 27;12:50. doi: 10.1038/s41540-025-00622-x (PMC13066020; doi:10.1038/s41540-025-00622-x)
Supplement: Supplementary file 2 — 41540_2025_622_MOESM2_ESM. [file 41540_2025_622_MOESM2_ESM.zip › scripts/SCRIPTS/AG_BoolSim.R]

### [DESCRIPTION]
### Function to simulate frequency of activation of network nodes in random conditions
### 
### [AUTHOR]
### Anthony Gebhart
### 
### [DATE]
### NOVEMBER-2020
###
### ******************************************************************* 

# Load packages
source("AG_extend_pattern.R")
library("SPIDDOR")        # Boolean Simulations
library("lubridate")      # Manage date

# Create vectors for initial conditions and nodes to KO/OE
init_0 <- as.character(vector())
init_1 <- as.character(vector())
KO_nodes <- as.character(vector())
KO_time <- list()
OE_nodes <- as.character(vector())
OE_time <- list()
OEA_nodes <- as.character(vector())

# Initiate function
BoolSim <- function(network, N_steps = 600, N_rep = 5000, 
                    asynchro = TRUE, random = TRUE, 
                    init_proba, extend = TRUE,
                    init__0 = init_0, init__1 = init_1,
                    KO__nodes = KO_nodes, KO__time = KO_time,
                    OE__nodes = OE_nodes, OE__time = OE_time,
                    OEA = OEA_nodes,
                    message = TRUE){
  
  # Set a message to remind to update simulation choices
  if (message == TRUE){
    message("Don't forget to update your nodes to KO/OE/OEA (and times) 
or reset them with as.character(vector()) for nodes and list() for times.
If you want to set temporary KO/OE times, use KO_time/OE_time <- list((your time), ...)")
  }
  
  # Build up Knocked Out nodes list
  KO <- as.character(c(init__0, KO__nodes))
  
  if (length(KO__time) == 0) {
    KO___time <- rep(list((1:(N_steps + 1))), length(KO__nodes))
  } else {
    KO___time <- KO__time
  }
  
  if (length(init__0) > 0) {
    KO__times <- c(rep(list(1), length(init__0)), KO___time)
  } else {
    KO__times <- KO___time
  }
  
  # Build up Over Expressed nodes list
  OE <- as.character(c(init__1, OE__nodes))
  
  if (length(OE__time) == 0 ) {
    OE___time <- rep(list((1:(N_steps + 1))), length(OE__nodes))
    
  } else {
    OE___time <- OE__time
  }
  
  if (length(init__1) > 0 ) {
    OE__times <- c(rep(list(1), length(init__1)), OE___time)
  } else {
    OE__times <- OE___time
  }
  
  # Create matrix objects
  pattern <- matrix(0, ncol = N_steps + 1, nrow = length(network$nodes.names))
  expat <- matrix(0, ncol = N_steps + 1, nrow = length(network$nodes.names))
  
  
  # Loop for each N_rep repetitions
  for( i in c(1:N_rep)){
    
    # Achievement tracker every 50 repetions
    if (i %in% seq(50, N_rep, 50)){
      print(i)}
    
    # Get start time
    if (i == 1) {
      start <- now()}
    
    # Generate random intial conditions including init_1/OE nodes 
    if (random == "TRUE"){
      network$Initial_conditions <-
        network$nodes.names[
          sort(unique(c(which(as.logical(sample(0:1,replace = TRUE, 
                                                length(network$nodes.names))) == 1),
                        which(network$nodes.names %in% OE_nodes),
                        which(network$nodes.names %in% init_1))))]
      
      # and excluding init_0/KO nodes
      if (length(init_0) != 0) {
        network$Initial_conditions <- 
          network$Initial_conditions[-c(which(network$Initial_conditions %in% init_0))]
        if (length(KO_nodes) != 0) {
          network$Initial_conditions <- 
            network$Initial_conditions[-c(which(network$Initial_conditions %in% KO_nodes))]}
      }
    }
    
    # Generate random conditional intial conditions following a specific state (probabilities)
    if (random == "PROBA"){
      sample <- vector()
      for (j in 1:length(network$nodes.names)) {
        sample[j] <- 
          sample(0:1, 1, replace = TRUE, 
                 prob = c(1-init_proba[j],init_proba[j])) }
      network$Initial_conditions <- network$nodes.names[which(sample == 1)]
    }
    
    # Print samples of initial conditions in the console for diagnosis 
    if (i %in% seq(50, N_rep, 50)){
    print(network$Initial_conditions)}
    
    # Run the dynamic evolution
    pattern_i<-dynamic_evolution.f(network, time.steps = N_steps, asynchronous = asynchro,
                                   Knockouts = KO, KO_times = KO__times,
                                   Over_expr = OE, OE_times = OE__times,  
                                   Over_expr_AA = OEA)
    
    # Extend the pattern to get dynamic evolution of nodes 1 by 1 for each step
    expat_i <- extend_pattern(pattern_i)
    
    # Sum all repeted patterns
    pattern <- pattern + pattern_i
    pattern <- as.data.frame(pattern)
    expat <- expat + expat_i
    
    # Simulation timer
    if (i == N_rep) {
      end <- now() 
      timer <- difftime(end, start, units = "mins")
      print(timer)
    }
  }
  
  # Calculate frequencies of activation
  if (extend == "TRUE"){
  freq <- as.data.frame(expat/N_rep)
  } else {
    freq <- pattern/N_rep}
  }
