# Supplementary material for: Network modeling of sporadic colorectal cancer reveals the importance of off-target effects of Cyclooxygenase inhibitors
Source: NPJ Syst Biol Appl. 2026 Feb 27;12:50. doi: 10.1038/s41540-025-00622-x (PMC13066020; doi:10.1038/s41540-025-00622-x)
Supplement: Supplementary file 2 — 41540_2025_622_MOESM2_ESM. [file 41540_2025_622_MOESM2_ESM.zip › scripts/SCRIPTS/AG_plotall_BoolSim.R]

### [DESCRIPTION]
### Function to plot all frequency of activation of network nodes
### 
### [AUTHOR]
### Anthony Gebhart
### 
### [DATE]
### NOVEMBER-2020
###
### *******************************************************************

# Load packages
source("AG_plot_BoolSim.R")
source("AG_barplot_BoolSim.R")

# Initiate function

plotall_BoolSim <-function(sim_freq, network, subtitle){
  
  plot_BoolSim(sim_freq, network, subtitle)
  barplot_BoolSim(sim_freq, network, subtitle)
  
  plot_BoolSim(sim_freq, network, subtitle, nodes = "WNT", title_switch = FALSE)
  barplot_BoolSim(sim_freq, network, subtitle, nodes = "WNT", title_switch = FALSE)
  
  plot_BoolSim(sim_freq, network, subtitle, nodes = "BCAT", title_switch = FALSE)
  barplot_BoolSim(sim_freq, network, subtitle, nodes = "BCAT", title_switch = FALSE)
  
  plot_BoolSim(sim_freq, network, subtitle, nodes = "COX2")
  barplot_BoolSim(sim_freq, network, subtitle, nodes = "COX2")
  
  plot_BoolSim(sim_freq, network, subtitle, nodes = "MAPK", title_switch = FALSE)
  barplot_BoolSim(sim_freq, network, subtitle, nodes = "MAPK", title_switch = FALSE)
  
  plot_BoolSim(sim_freq, network, subtitle, nodes = "AKT", title_switch = FALSE)
  barplot_BoolSim(sim_freq, network, subtitle, nodes = "AKT", title_switch = FALSE)
  
  plot_BoolSim(sim_freq, network, subtitle, nodes = "NFKB")
  barplot_BoolSim(sim_freq, network, subtitle, nodes = "NFKB")
  
  plot_BoolSim(sim_freq, network, subtitle, nodes = "P53", title_switch = FALSE)
  barplot_BoolSim(sim_freq, network, subtitle, nodes = "P53", title_switch = FALSE)
  
  plot_BoolSim(sim_freq, network, subtitle, nodes = "APOPi", title_switch = FALSE)
  barplot_BoolSim(sim_freq, network, subtitle, nodes = "APOPi", title_switch = FALSE)
  
  plot_BoolSim(sim_freq, network, subtitle, nodes = "APOPe")
  barplot_BoolSim(sim_freq, network, subtitle, nodes = "APOPe")
  
  plot_BoolSim(sim_freq, network, subtitle, nodes = "CER", title_switch = FALSE)
  barplot_BoolSim(sim_freq, network, subtitle, nodes = "CER", title_switch = FALSE)
  
  plot_BoolSim(sim_freq, network, subtitle, nodes = "PKG", title_switch = FALSE)
  barplot_BoolSim(sim_freq, network, subtitle, nodes = "PKG", title_switch = FALSE)
  
  plot_BoolSim(sim_freq, network, subtitle, nodes = "DCC")
  barplot_BoolSim(sim_freq, network, subtitle, nodes = "DCC")
  
  plot_BoolSim(sim_freq, network, subtitle, nodes = "SMAD", title_switch = FALSE)
  barplot_BoolSim(sim_freq, network, subtitle, nodes = "SMAD", title_switch = FALSE)
  
  plot_BoolSim(sim_freq, network, subtitle, nodes = "STAT", title_switch = FALSE)
  barplot_BoolSim(sim_freq, network, subtitle, nodes = "STAT", title_switch = FALSE)
  
  plot_BoolSim(sim_freq, network, subtitle, nodes = "SOD")
  barplot_BoolSim(sim_freq, network, subtitle, nodes = "SOD")
  
  plot_BoolSim(sim_freq, network, subtitle, nodes = "INF", title_switch = FALSE)
  barplot_BoolSim(sim_freq, network, subtitle, nodes = "INF1", title_switch = FALSE)
  barplot_BoolSim(sim_freq, network, subtitle, nodes = "INF2", title_switch = FALSE)
  barplot_BoolSim(sim_freq, network, subtitle, nodes = "INF3", title_switch = FALSE) 
}
