# Supplementary material for: Network modeling of sporadic colorectal cancer reveals the importance of off-target effects of Cyclooxygenase inhibitors
Source: NPJ Syst Biol Appl. 2026 Feb 27;12:50. doi: 10.1038/s41540-025-00622-x (PMC13066020; doi:10.1038/s41540-025-00622-x)
Supplement: Supplementary file 2 — 41540_2025_622_MOESM2_ESM. [file 41540_2025_622_MOESM2_ESM.zip › scripts/SCRIPTS/AG_barplot_BoolSim.R]

### [DESCRIPTION]
### Function to barchart plot the end frequency of activation of network nodes
### 
### [AUTHOR]
### Anthony Gebhart
### 
### [DATE]
### NOVEMBER-2020
###
### *******************************************************************

# Load packages
library("ggplot2")        # advanced ploting


# Plot barcharts of steady states

nodes_to_barchart <-  c("Apoptosis", "Proliferation", "BCATENIN","COX2", "PGE2",
                        "NFKB", "AKT", "P53")
nodes_labels <- c("Apop", "Prolif", "BCAT", "COX2", "PGE2", 
                  "NFKB", "AKT", "P53")
nodes_scale_filling <- c("Apoptosis" = "purple", 
                         "Proliferation" = "black", 
                         "BCATENIN" = "deepskyblue2",
                         "COX2" = "grey", 
                         "PGE2" = "grey",
                         "NFKB" = "orange1", 
                         "AKT" = "orangered", 
                         "P53" = "darkred")

# Initiate function

barplot_BoolSim <- function(sim_freq, network, subtitle, 
                            nodes = "MANUAL", nodes_to_plot = nodes_to_barchart,
                            labels = nodes_labels, 
                            bar_colors = nodes_scale_filling,
                            load = "TRUE", title_switch = TRUE){
  
  # Create predefined lists of nodes to display
  if (nodes == ""){
    plot_nodes <- c("BCATENIN", "Proliferation", "Apoptosis")
    plot_labels <- c("BCAT", "Prolif", "Apop" )
    plot_colors <- c("Apoptosis" = "purple", 
                     "Proliferation" = "black", 
                     "BCATENIN" = "deepskyblue2")}
  
  if (nodes == "MANUAL"){
    plot_nodes <- nodes_to_plot
    plot_labels <- nodes_labels
    plot_colors <- bar_colors}
  
  if (nodes == "SMAD"){
    plot_nodes <- c("TGFR", "SMAD", "SMAD7", 
                    "Proliferation", "Apoptosis")
    plot_labels <- c("TGFR", "SMAD", "SMAD7", "Apop", "Prolif")
    plot_colors <- c("Apoptosis" = "purple", 
                     "Proliferation" = "black", 
                     "TGFR" = "sienna4", 
                     "SMAD" = "sienna4", 
                     "SMAD7" = "sienna4")}
  
  if (nodes == "STAT"){
    plot_nodes <- c("GP130", "JAK", "STAT3", "SOCS", 
                    "Apoptosis", "Proliferation")
    plot_labels <- c("GP130", "JAK", "STAT3", "SOCS", "Apop", "Prolif")
    plot_colors <- c("Apoptosis" = "purple", 
                     "Proliferation" = "black", 
                     "GP130" = "hotpink", 
                     "JAK" = "hotpink", 
                     "STAT3" = "hotpink",
                     "SOCS" = "hotpink")}
  
  if (nodes == "P53"){
    plot_nodes <- c("ATM", "P53", "P21", "MDM2", 
                    "Apoptosis", "Proliferation")
    plot_labels <- c("ATM", "P53", "P21", "MDM2", "Apop", "Prolif")
    plot_colors <- c("Apoptosis" = "purple", 
                     "Proliferation" = "black", 
                     "P53" = "darkred", 
                     "ATM" = "darkred", 
                     "P21" = "darkred",
                     "MDM2" = "darkred")}
  
  if (nodes == "AKT"){
    plot_nodes <- c("PTEN", "PI3K", "PDK1", "PP2A", "AKT", 
                    "Apoptosis", "Proliferation")
    plot_labels <- c("PTEN", "PI3K", "PDK1", "PP2A", "AKT", "Apop", "Prolif")
    plot_colors <- c("Apoptosis" = "purple", 
                     "Proliferation" = "black", 
                     "PTEN" = "orangered", 
                     "PI3K" = "orangered", 
                     "PDK1" = "orangered",
                     "PP2A" = "orangered",
                     "AKT" = "orangered")}
  
  if (nodes == "WNT"){
    plot_nodes <- c("WNT", "FZD", "AXIN", "GSK3B", "APC", "BCATENIN", 
                    "Apoptosis", "Proliferation")
    plot_labels <- c("WNT", "FZD", "AXIN", "GSK3B", "APC", "BCAT", "Apop", "Prolif")
    plot_colors <- c("Apoptosis" = "purple", 
                     "Proliferation" = "black", 
                     "WNT" = "deepskyblue2", 
                     "FZD" = "deepskyblue2", 
                     "AXIN" = "deepskyblue2",
                     "GSK3B" = "deepskyblue2",
                     "APC" = "deepskyblue2",
                     "BCATENIN" = "deepskyblue2")}
  
  if (nodes == "BCAT"){
    plot_nodes <- c("BCATENIN", "TCFLEF", "CYCLIND1", "SURVIVIN", 
                    "Apoptosis", "Proliferation")
    plot_labels <- c("BCAT", "TCFLEF", "CYCD1", "SURV", "Apop", "Prolif")
    plot_colors <- c("Apoptosis" = "purple", 
                     "Proliferation" = "black", 
                     "SURVIVIN" = "deepskyblue2",
                     "CYCLIND1" = "deepskyblue2",
                     "TCFLEF" = "deepskyblue2",
                     "BCATENIN" = "deepskyblue2")}
  
  if (nodes == "NFKB"){
    plot_nodes <- c("TNFR", "IKK", "IKB", "NFKB", 
                    "Apoptosis", "Proliferation")
    plot_labels <- c("TNFR", "IKK", "IKB", "NFKB", "Apop", "Prolif")
    plot_colors <- c("Apoptosis" = "purple", 
                     "Proliferation" = "black", 
                     "TNFR" = "orange1",
                     "IKK" = "orange1",
                     "IKB" = "orange1",
                     "NFKB" = "orange1")}
  
  if (nodes == "DCC"){
    plot_nodes <- c("NETRIN", "DCC", "diDCC", 
                    "Apoptosis", "Proliferation")
    plot_labels <- c("NET", "DCC", "diDCC", "Apop", "Prolif")
    plot_colors <- c("Apoptosis" = "purple", 
                     "Proliferation" = "black", 
                     "NETRIN" = "blue",
                     "DCC" = "blue",
                     "diDCC" = "blue")}
  
  if (nodes == "SOD"){
    plot_nodes <- c("ROS", "SOD", 
                    "Apoptosis", "Proliferation")
    plot_labels <- c("ROS", "SOD", "Apop", "Prolif")
    plot_colors <- c("Apoptosis" = "purple", 
                     "Proliferation" = "black", 
                     "ROS" = "lightgoldenrod4",
                     "SOD" = "lightgoldenrod4")}
  
  if (nodes == "COX2"){
    plot_nodes <- c("COX2", "PGE2", "EP2", "RAS", "RAF", 
                    "Apoptosis", "Proliferation")
    plot_labels <- c("COX2", "PGE2", "EP2", "RAS", "RAF", "Apop", "Prolif")
    plot_colors <- c("Apoptosis" = "purple", 
                     "Proliferation" = "black", 
                     "COX2" = "grey", 
                     "PGE2" = "grey", 
                     "EP2" = "grey",
                     "RAS" = "grey",
                     "RAF" = "grey")}
  
  if (nodes == "CER"){
    plot_nodes <- c("SMASE", "CERAMIDE", "SPHK1", "S1P", 
                    "Apoptosis", "Proliferation")
    plot_labels <- c("SMASE", "CER", "SPHK1", "S1P", "Apop", "Prolif")
    plot_colors <- c("Apoptosis" = "purple", 
                     "Proliferation" = "black", 
                     "SMASE" = "grey30", 
                     "CERAMIDE" = "grey30", 
                     "SPHK1" = "grey30",
                     "S1P" = "grey30")}
  
  if (nodes == "PKG"){
    plot_nodes <- c("PDE5", "cGMP", "PKG", "FOXO4", 
                    "Apoptosis", "Proliferation")
    plot_labels <- c("PDE5", "cGMP", "PKG", "FOXO4", "Apop", "Prolif")
    plot_colors <- c("Apoptosis" = "purple", 
                     "Proliferation" = "black", 
                     "PDE5" = "darkgreen", 
                     "cGMP" = "darkgreen", 
                     "PKG" = "darkgreen",
                     "FOXO4" = "darkgreen")}
  
  if (nodes == "MAPK"){
    plot_nodes <- c("JNK", "JUN", "MEK", "ERK", "FOS", "ASK1", "MEKK1", "SEK1", 
                    "Apoptosis", "Proliferation")
    plot_labels <- c("JNK", "JUN", "MEK", "ERK", "FOS", "ASK1", "MEKK1", "SEK1",
                     "Apop", "Prolif")
    plot_colors <- c("Apoptosis" = "purple", 
                     "Proliferation" = "black", 
                     "JNK" = "green", 
                     "JUN" = "green", 
                     "MEK" = "green",
                     "ERK" = "green",
                     "FOS" = "green", 
                     "ASK1" = "green", 
                     "MEKK1" = "green",
                     "SEK1" = "green")}
  
  if (nodes == "INF1"){
    plot_nodes <- c("DC", "IL6", "GP130", "CCL2", "IL4", "TH2",   
                    "Apoptosis", "Proliferation")
    plot_labels <- c("DC",  "IL6",  "GP130", "CCL2", "IL4", "TH2",  
                     "Apop", "Prolif")
    plot_colors <- c("Apoptosis" = "purple", 
                     "Proliferation" = "black", 
                     "DC" = "turquoise3", 
                     "IL4" = "turquoise3",
                     "TH2" = "turquoise3",
                     "IL6" = "turquoise3",
                     "GP130" = "turquoise3",
                     "CCL2" = "turquoise3")}
  
  if (nodes == "INF2"){
    plot_nodes <- c("IL12", "MAC", "TNFA", "TNFR",  "IL10", "TREG", "TGFB",  "TGFR")
    plot_labels <- c("IL12", "MAC", "TNFA", "TNFR", "IL10", "TREG", "TGFB",  "TGFR")
    plot_colors <- rep("turquoise3", 8)}
  
  if (nodes == "INF3"){
    plot_nodes <- c("TH1", "IFNG", "CTL", "FAS", "FADD")
    plot_labels <- c("TH1", "IFNG", "CTL", "FAS", "FADD")
    plot_colors <- rep("turquoise3", 5)}
  
  if (nodes == "APOPe"){
    plot_nodes <- c("FAS", "FADD", "CASP8", "CFLIP", "TBID", "MOMP", 
                    "CYTC", "CASP9", "CASP3", "Apoptosis", "Proliferation")
    plot_labels <- c("FAS", "FADD", "CASP8", "CFLIP", "TBID", "MOMP",
                     "CYTC", "CASP9", "CASP3", "Apop", "Prolif")
    plot_colors <- c("Apoptosis" = "purple", 
                     "Proliferation" = "black", 
                     "FAS" = "purple", 
                     "FADD" = "purple", 
                     "CASP8" = "purple",
                     "CFLIP" = "purple",
                     "TBID" = "purple",
                     "MOMP" = "purple", 
                     "CYTC" = "purple", 
                     "CASP9" = "purple",
                     "CASP3" = "purple")}
  
  if (nodes == "APOPi"){
    plot_nodes <- c("STRESS", "BH3", "BCL2", "BAX", "TBID", "MOMP", "CYTC", "CASP9",
                    "CASP3",  "IAP", "SMAC", "Apoptosis", "Proliferation")
    plot_labels <- c("STRESS", "BH3", "BCL2", "BAX", "TBID", "MOMP", "CYTC", "CASP9",
                     "CASP3",  "IAP", "SMAC", "Apop", "Prolif")
    plot_colors <- c("Apoptosis" = "purple", 
                     "Proliferation" = "black", 
                     "STRESS" = "purple", 
                     "BH3" = "purple", 
                     "BCL2" = "purple",
                     "BAX" = "purple",
                     "TBID" = "purple",
                     "MOMP" = "purple", 
                     "CYTC" = "purple", 
                     "CASP9" = "purple",
                     "CASP3" = "purple",
                     "IAP" = "purple", 
                     "SMAC" = "purple")}
  
  # Add row names if data from saved csv file
  if (load == FALSE){
    sim_to_bar <- add_rownames(sim_freq, var = "NODES")
  } else {
    sim_to_bar <- sim_freq
  }
  
  # Define nodes to be ploted
  sim_to_bar_nodes <- sim_to_bar[sim_to_bar$NODES %in% plot_nodes, 
                                 c(1,ncol(sim_to_bar))]
  names(sim_to_bar_nodes)[2] <- "SS_Activation"
  sim_to_bar_nodes$NODES <- factor(sim_to_bar_nodes$NODES,
                                   levels = plot_nodes)
  # Set plot theme
  theme_set(theme_bw())
  
  # Set plot
  plot <- ggplot(data = sim_to_bar_nodes, aes(x = NODES, y = SS_Activation, 
                                              fill = as.factor(NODES))) +
    geom_bar(stat = "identity",  color = "black", width = 0.75) +
    
    # Customize axis
    scale_x_discrete(labels = plot_labels) +
    scale_y_continuous(breaks = seq(0, 1, 0.1),
                       labels = seq(0, 1, 0.1),
                       limits = c(0, 1)) +
    scale_fill_manual("legend", values = plot_colors) +
    
    # Customize theme
    labs(title = paste(network,"Network Nodes Frequency of Activation", sep = " "),
         subtitle = subtitle, 
         y = "Activation Frequency",
         x = element_blank()
         ) +
    theme(aspect.ratio = 2/1,
          legend.title = element_blank(),
          axis.text.x = element_text(angle = 90, vjust = 0.5),
          panel.grid.major = element_blank(),
          panel.grid.minor = element_blank(),
          #plot.title = element_text(size = 12, face = "bold", hjust=0.5),
          #plot.subtitle = element_text(size = 10, face = "italic", hjust=0.5),
          plot.caption = element_text(size = 9, face = "italic", 
                                      color = "grey", hjust=0),
          axis.title = element_text(size = 9, face = "bold"))
  
  # Remove titles
  if (title_switch == FALSE){
    plot <- plot +
      theme(plot.title = element_blank(),
            plot.subtitle = element_blank())
  } else {
    plot <- plot +
      theme(plot.title = element_text(size = 12, face = "bold", hjust=0.5),
            plot.subtitle = element_text(size = 10, face = "italic", hjust=0.5))
  }
  
  # Print plot
  print(plot)
}
