# Supplementary material for: Network modeling of sporadic colorectal cancer reveals the importance of off-target effects of Cyclooxygenase inhibitors
Source: NPJ Syst Biol Appl. 2026 Feb 27;12:50. doi: 10.1038/s41540-025-00622-x (PMC13066020; doi:10.1038/s41540-025-00622-x)
Supplement: Supplementary file 2 — 41540_2025_622_MOESM2_ESM. [file 41540_2025_622_MOESM2_ESM.zip › scripts/SCRIPTS/AG_write_BoolFun.R]

### [DESCRIPTION]
### Function to write boolean functions from xlsx database file automatically
### 
### [AUTHOR]
### Anthony Gebhart
### 
### [DATE]
### NOVEMBER-2020
###
### ******************************************************************* 

library(dplyr)
library(data.table)

# Initiate function
write_BoolFun <- function(data, BF_file){

  # Format database
  data <- arrange(data, INIT, NODE, desc(TYPE), EDGE_IN)

  # Initiate Boolean functions and create new line marks  
  BFtable <- data.frame(
    "BF" = NA, 
    "NEWLINE" = ifelse(data$NODE != shift(data$NODE, fill= "", type = "lead"),
                       "\n", ""))

  # Set conditions to translate each row in the database
  for (i in c(1:nrow(data))){
    
    # IN =
    
    if (data[i, "NODE"] != shift(data$NODE, fill = "")[i]) {
      BF <- paste(data[i, "NODE"], "=", sep = " ")
    } else {
      BF <- ""
    }
    
    # OUT

    if (data[i, "NODE"] != shift(data$NODE, fill = "")[i] &
        data[i, "TYPE"] == "+" &
        (data[i, "NODE"] != shift(data$NODE, fill = "", type = "lead")[i] |
         data[i, "TYPE"] != shift(data$TYPE, fill = "", type = "lead")[i]) &
        is.na(data[i, "COOP_1"])) {
      BF <- paste(BF, data[i, "EDGE_IN"], sep = " ")
    }
    
    if (data[i, "NODE"] != shift(data$NODE, fill = "")[i] &
        data[i, "TYPE"] == "+" &
        (data[i, "NODE"] != shift(data$NODE, fill = "", type = "lead")[i] |
         data[i, "TYPE"] != shift(data$TYPE, fill = "", type = "lead")[i]) &
        is.na(data[i, "COOP_1"]) == FALSE &
        is.na(data[i, "COOP_2"])) {
      BF <- paste(BF, "(", data[i, "EDGE_IN"], 
                  "&", data[i, "COOP_1"], ")", sep = " ")
    }
    
    if (data[i, "NODE"] != shift(data$NODE, fill = "")[i] &
        data[i, "TYPE"] == "+" &
        (data[i, "NODE"] != shift(data$NODE, fill = "", type = "lead")[i] |
         data[i, "TYPE"] != shift(data$TYPE, fill = "", type = "lead")[i]) &
        is.na(data[i, "COOP_1"]) == FALSE &
        is.na(data[i, "COOP_2"]) == FALSE &
        is.na(data[i, "COOP_3"])) {
      BF <- paste(BF, "(", data[i, "EDGE_IN"], 
                  "&", data[i, "COOP_1"], 
                  "&", data[i, "COOP_2"], ")", sep = " ")  }
    
    if (data[i, "NODE"] != shift(data$NODE, fill = "")[i] &
        data[i, "TYPE"] == "+" &
        (data[i, "NODE"] != shift(data$NODE, fill = "", type = "lead")[i] |
         data[i, "TYPE"] != shift(data$TYPE, fill = "", type = "lead")[i]) &
        is.na(data[i, "COOP_1"]) == FALSE &
        is.na(data[i, "COOP_2"]) == FALSE &
        is.na(data[i, "COOP_3"]) == FALSE &
        is.na(data[i, "COOP_4"])) {
      BF <- paste(BF, "(", data[i, "EDGE_IN"], 
                  "&", data[i, "COOP_1"], 
                  "&", data[i, "COOP_2"], 
                  "&", data[i, "COOP_3"], ")", sep = " ")  }
    
    if (data[i, "NODE"] != shift(data$NODE, fill = "")[i] &
        data[i, "TYPE"] == "+" &
        (data[i, "NODE"] != shift(data$NODE, fill = "", type = "lead")[i] |
         data[i, "TYPE"] != shift(data$TYPE, fill = "", type = "lead")[i]) &
        is.na(data[i, "COOP_1"]) == FALSE &
        is.na(data[i, "COOP_2"]) == FALSE &
        is.na(data[i, "COOP_3"]) == FALSE &
        is.na(data[i, "COOP_4"]) == FALSE) {
      BF <- paste(BF, "(", data[i, "EDGE_IN"], 
                  "&", data[i, "COOP_1"], 
                  "&", data[i, "COOP_2"], 
                  "&", data[i, "COOP_3"], 
                  "&", data[i, "COOP_4"], ")", sep = " ")  }
    
    # (OUT
    
    if (data[i, "NODE"] != shift(data$NODE, fill = "")[i] &
        data[i, "TYPE"] == "+" &
        data[i, "NODE"] == shift(data$NODE, fill = "", type = "lead")[i] &
        data[i, "TYPE"] == shift(data$TYPE, fill = "", type = "lead")[i] &
        is.na(data[i, "COOP_1"])) {
      BF <- paste(BF, "(", data[i, "EDGE_IN"], sep = " ")
    }
    
    if (data[i, "NODE"] != shift(data$NODE, fill = "")[i] &
        data[i, "TYPE"] == "+" &
        data[i, "NODE"] == shift(data$NODE, fill = "", type = "lead")[i] &
        data[i, "TYPE"] == shift(data$TYPE, fill = "", type = "lead")[i] &
        is.na(data[i, "COOP_1"]) == FALSE &
        is.na(data[i, "COOP_2"])) {
      BF <- paste(BF, "((", data[i, "EDGE_IN"], 
                  "&", data[i, "COOP_1"], ")", sep = " ")
    }
    
    if (data[i, "NODE"] != shift(data$NODE, fill = "")[i] &
        data[i, "TYPE"] == "+" &
        data[i, "NODE"] == shift(data$NODE, fill = "", type = "lead")[i] &
        data[i, "TYPE"] == shift(data$TYPE, fill = "", type = "lead")[i] &
        is.na(data[i, "COOP_1"]) == FALSE &
        is.na(data[i, "COOP_2"]) == FALSE &
        is.na(data[i, "COOP_3"])) {
      BF <- paste(BF, "((", data[i, "EDGE_IN"], 
                  "&", data[i, "COOP_1"], 
                  "&", data[i, "COOP_2"], ")", sep = " ")  }
    
    if (data[i, "NODE"] != shift(data$NODE, fill = "")[i] &
        data[i, "TYPE"] == "+" &
        data[i, "NODE"] == shift(data$NODE, fill = "", type = "lead")[i] &
        data[i, "TYPE"] == shift(data$TYPE, fill = "", type = "lead")[i] &
        is.na(data[i, "COOP_1"]) == FALSE &
        is.na(data[i, "COOP_2"]) == FALSE &
        is.na(data[i, "COOP_3"]) == FALSE &
        is.na(data[i, "COOP_4"])) {
      BF <- paste(BF, "((", data[i, "EDGE_IN"], 
                  "&", data[i, "COOP_1"], 
                  "&", data[i, "COOP_2"], 
                  "&", data[i, "COOP_3"], ")", sep = " ")  }
    
    if (data[i, "NODE"] != shift(data$NODE, fill = "")[i] &
        data[i, "TYPE"] == "+" &
        data[i, "NODE"] == shift(data$NODE, fill = "", type = "lead")[i] &
        data[i, "TYPE"] == shift(data$TYPE, fill = "", type = "lead")[i] &
        is.na(data[i, "COOP_1"]) == FALSE &
        is.na(data[i, "COOP_2"]) == FALSE &
        is.na(data[i, "COOP_3"]) == FALSE &
        is.na(data[i, "COOP_4"]) == FALSE) {
      BF <- paste(BF, "((", data[i, "EDGE_IN"], 
                  "&", data[i, "COOP_1"], 
                  "&", data[i, "COOP_2"], 
                  "&", data[i, "COOP_3"], 
                  "&", data[i, "COOP_4"], ")", sep = " ")  }
    
    # not OUT
    
    if (data[i, "NODE"] != shift(data$NODE, fill = "")[i] &
        data[i, "TYPE"] == "-" &
        data[i, "NODE"] != shift(data$NODE, fill = "", type = "lead")[i] &
        is.na(data[i, "COOP_1"])) {
      BF <- paste(BF, "!", data[i, "EDGE_IN"], sep = " ")
    }
    
    if (data[i, "NODE"] != shift(data$NODE, fill = "")[i] &
        data[i, "TYPE"] == "-" &
        data[i, "NODE"] != shift(data$NODE, fill = "", type = "lead")[i] &
        is.na(data[i, "COOP_1"]) == FALSE &
        is.na(data[i, "COOP_2"])) {
      BF <- paste(BF, "! (", data[i, "EDGE_IN"], 
                  "&", data[i, "COOP_1"], ")", sep = " ")
    }
    
    if (data[i, "NODE"] != shift(data$NODE, fill = "")[i] &
        data[i, "TYPE"] == "-" &
        data[i, "NODE"] != shift(data$NODE, fill = "", type = "lead")[i] &
        is.na(data[i, "COOP_1"]) == FALSE &
        is.na(data[i, "COOP_2"]) == FALSE &
        is.na(data[i, "COOP_3"])) {
      BF <- paste(BF, "! (", data[i, "EDGE_IN"], 
                  "&", data[i, "COOP_1"], 
                  "&", data[i, "COOP_2"], ")", sep = " ")  }
    
    if (data[i, "NODE"] != shift(data$NODE, fill = "")[i] &
        data[i, "TYPE"] == "-" &
        data[i, "NODE"] != shift(data$NODE, fill = "", type = "lead")[i] &
        is.na(data[i, "COOP_1"]) == FALSE &
        is.na(data[i, "COOP_2"]) == FALSE &
        is.na(data[i, "COOP_3"]) == FALSE &
        is.na(data[i, "COOP_4"])) {
      BF <- paste(BF, "! (", data[i, "EDGE_IN"], 
                  "&", data[i, "COOP_1"], 
                  "&", data[i, "COOP_2"], 
                  "&", data[i, "COOP_3"], ")", sep = " ")  }
    
    if (data[i, "NODE"] != shift(data$NODE, fill = "")[i] &
        data[i, "TYPE"] == "-" &
        data[i, "NODE"] != shift(data$NODE, fill = "", type = "lead")[i] &
        is.na(data[i, "COOP_1"]) == FALSE &
        is.na(data[i, "COOP_2"]) == FALSE &
        is.na(data[i, "COOP_3"]) == FALSE &
        is.na(data[i, "COOP_4"]) == FALSE) {
      BF <- paste(BF, "! (", data[i, "EDGE_IN"], 
                  "&", data[i, "COOP_1"], 
                  "&", data[i, "COOP_2"], 
                  "&", data[i, "COOP_3"], 
                  "&", data[i, "COOP_4"], ")", sep = " ")  }
    
    # not (OUT
    
    if (data[i, "NODE"] != shift(data$NODE, fill = "")[i] &
        data[i, "TYPE"] == "-" &
        data[i, "NODE"] == shift(data$NODE, fill = "", type = "lead")[i] &
        is.na(data[i, "COOP_1"])) {
      BF <- paste(BF, "! (", data[i, "EDGE_IN"], sep = " ")
    }
    
    if (data[i, "NODE"] != shift(data$NODE, fill = "")[i] &
        data[i, "TYPE"] == "-" &
        data[i, "NODE"] == shift(data$NODE, fill = "", type = "lead")[i] &
        is.na(data[i, "COOP_1"]) == FALSE &
        is.na(data[i, "COOP_2"])) {
      BF <- paste(BF, "! ((", data[i, "EDGE_IN"], 
                  "&", data[i, "COOP_1"], ")", sep = " ")
    }
    
    if (data[i, "NODE"] != shift(data$NODE, fill = "")[i] &
        data[i, "TYPE"] == "-" &
        data[i, "NODE"] == shift(data$NODE, fill = "", type = "lead")[i] &
        is.na(data[i, "COOP_1"]) == FALSE &
        is.na(data[i, "COOP_2"]) == FALSE &
        is.na(data[i, "COOP_3"])) {
      BF <- paste(BF, "! ((", data[i, "EDGE_IN"], 
                  "&", data[i, "COOP_1"], 
                  "&", data[i, "COOP_2"], ")", sep = " ")  }
    
    if (data[i, "NODE"] != shift(data$NODE, fill = "")[i] &
        data[i, "TYPE"] == "-" &
        data[i, "NODE"] == shift(data$NODE, fill = "", type = "lead")[i] &
        is.na(data[i, "COOP_1"]) == FALSE &
        is.na(data[i, "COOP_2"]) == FALSE &
        is.na(data[i, "COOP_3"]) == FALSE &
        is.na(data[i, "COOP_4"])) {
      BF <- paste(BF, "! ((", data[i, "EDGE_IN"], 
                  "&", data[i, "COOP_1"], 
                  "&", data[i, "COOP_2"], 
                  "&", data[i, "COOP_3"], ")", sep = " ")  }
    
    if (data[i, "NODE"] != shift(data$NODE, fill = "")[i] &
        data[i, "TYPE"] == "-" &
        data[i, "NODE"] == shift(data$NODE, fill = "", type = "lead")[i] &
        is.na(data[i, "COOP_1"]) == FALSE &
        is.na(data[i, "COOP_2"]) == FALSE &
        is.na(data[i, "COOP_3"]) == FALSE &
        is.na(data[i, "COOP_4"]) == FALSE) {
      BF <- paste(BF, "! ((", data[i, "EDGE_IN"], 
                  "&", data[i, "COOP_1"], 
                  "&", data[i, "COOP_2"], 
                  "&", data[i, "COOP_3"], 
                  "&", data[i, "COOP_4"], ")", sep = " ")  }
    
    # or OUT
    
    if (data[i, "NODE"] == shift(data$NODE, fill = "")[i] &
        data[i, "TYPE"] == "+" &
        data[i, "NODE"] == shift(data$NODE, fill = "", type = "lead")[i] &
        data[i, "TYPE"] == shift(data$TYPE, fill = "", type = "lead")[i] &
        is.na(data[i, "COOP_1"])) {
      BF <- paste(BF, "|", data[i, "EDGE_IN"], sep = " ")
    }
    
    if (data[i, "NODE"] == shift(data$NODE, fill = "")[i] &
        data[i, "TYPE"] == "+" &
        data[i, "NODE"] == shift(data$NODE, fill = "", type = "lead")[i] &
        data[i, "TYPE"] == shift(data$TYPE, fill = "", type = "lead")[i] &
        is.na(data[i, "COOP_1"]) == FALSE &
        is.na(data[i, "COOP_2"])) {
      BF <- paste(BF, "| (", data[i, "EDGE_IN"], 
                  "&", data[i, "COOP_1"], ")", sep = " ")
    }
    
    if (data[i, "NODE"] == shift(data$NODE, fill = "")[i] &
        data[i, "TYPE"] == "+" &
        data[i, "NODE"] == shift(data$NODE, fill = "", type = "lead")[i] &
        data[i, "TYPE"] == shift(data$TYPE, fill = "", type = "lead")[i] &
        is.na(data[i, "COOP_1"]) == FALSE &
        is.na(data[i, "COOP_2"]) == FALSE &
        is.na(data[i, "COOP_3"])) {
      BF <- paste(BF, "| (", data[i, "EDGE_IN"], 
                  "&", data[i, "COOP_1"], 
                  "&", data[i, "COOP_2"], ")", sep = " ")  }
    
    if (data[i, "NODE"] == shift(data$NODE, fill = "")[i] &
        data[i, "TYPE"] == "+" &
        data[i, "NODE"] == shift(data$NODE, fill = "", type = "lead")[i] &
        data[i, "TYPE"] == shift(data$TYPE, fill = "", type = "lead")[i] &
        is.na(data[i, "COOP_1"]) == FALSE &
        is.na(data[i, "COOP_2"]) == FALSE &
        is.na(data[i, "COOP_3"]) == FALSE &
        is.na(data[i, "COOP_4"])) {
      BF <- paste(BF, "| (", data[i, "EDGE_IN"], 
                  "&", data[i, "COOP_1"], 
                  "&", data[i, "COOP_2"], 
                  "&", data[i, "COOP_3"], ")", sep = " ")  }
    
    if (data[i, "NODE"] == shift(data$NODE, fill = "")[i] &
        data[i, "TYPE"] == "+" &
        data[i, "NODE"] == shift(data$NODE, fill = "", type = "lead")[i] &
        data[i, "TYPE"] == shift(data$TYPE, fill = "", type = "lead")[i] &
        is.na(data[i, "COOP_1"]) == FALSE &
        is.na(data[i, "COOP_2"]) == FALSE &
        is.na(data[i, "COOP_3"]) == FALSE &
        is.na(data[i, "COOP_4"]) == FALSE) {
      BF <- paste(BF, "| (", data[i, "EDGE_IN"], 
                  "&", data[i, "COOP_1"], 
                  "&", data[i, "COOP_2"], 
                  "&", data[i, "COOP_3"], 
                  "&", data[i, "COOP_4"], ")", sep = " ")  }
    
    # or OUT)
    
    if (data[i, "NODE"] == shift(data$NODE, fill = "")[i] &
        data[i, "TYPE"] == "+" &
        ((data[i, "NODE"] == shift(data$NODE, fill = "", type = "lead")[i] &
        data[i, "TYPE"] != shift(data$TYPE, fill = "", type = "lead")[i]) |
        data[i, "NODE"] != shift(data$NODE, fill = "", type = "lead")[i]) &
        is.na(data[i, "COOP_1"])) {
      BF <- paste(BF, "|", data[i, "EDGE_IN"], ")", sep = " ")
    }
    
    if (data[i, "NODE"] == shift(data$NODE, fill = "")[i] &
        data[i, "TYPE"] == "+" &
        ((data[i, "NODE"] == shift(data$NODE, fill = "", type = "lead")[i] &
          data[i, "TYPE"] != shift(data$TYPE, fill = "", type = "lead")[i]) |
         data[i, "NODE"] != shift(data$NODE, fill = "", type = "lead")[i]) &
        is.na(data[i, "COOP_1"]) == FALSE &
        is.na(data[i, "COOP_2"])) {
      BF <- paste(BF, "| (", data[i, "EDGE_IN"], 
                  "&", data[i, "COOP_1"], "))", sep = " ")
    }
    
    if (data[i, "NODE"] == shift(data$NODE, fill = "")[i] &
        data[i, "TYPE"] == "+" &
        ((data[i, "NODE"] == shift(data$NODE, fill = "", type = "lead")[i] &
          data[i, "TYPE"] != shift(data$TYPE, fill = "", type = "lead")[i]) |
         data[i, "NODE"] != shift(data$NODE, fill = "", type = "lead")[i]) &
        is.na(data[i, "COOP_1"]) == FALSE &
        is.na(data[i, "COOP_2"]) == FALSE &
        is.na(data[i, "COOP_3"])) {
      BF <- paste(BF, "| (", data[i, "EDGE_IN"], 
                  "&", data[i, "COOP_1"], 
                  "&", data[i, "COOP_2"], "))", sep = " ")  }
    
    if (data[i, "NODE"] == shift(data$NODE, fill = "")[i] &
        data[i, "TYPE"] == "+" &
        ((data[i, "NODE"] == shift(data$NODE, fill = "", type = "lead")[i] &
          data[i, "TYPE"] != shift(data$TYPE, fill = "", type = "lead")[i]) |
         data[i, "NODE"] != shift(data$NODE, fill = "", type = "lead")[i]) &
        is.na(data[i, "COOP_1"]) == FALSE &
        is.na(data[i, "COOP_2"]) == FALSE &
        is.na(data[i, "COOP_3"]) == FALSE &
        is.na(data[i, "COOP_4"])) {
      BF <- paste(BF, "| (", data[i, "EDGE_IN"], 
                  "&", data[i, "COOP_1"], 
                  "&", data[i, "COOP_2"], 
                  "&", data[i, "COOP_3"], "))", sep = " ")  }
    
    if (data[i, "NODE"] == shift(data$NODE, fill = "")[i] &
        data[i, "TYPE"] == "+" &
        ((data[i, "NODE"] == shift(data$NODE, fill = "", type = "lead")[i] &
          data[i, "TYPE"] != shift(data$TYPE, fill = "", type = "lead")[i]) |
         data[i, "NODE"] != shift(data$NODE, fill = "", type = "lead")[i]) &
        is.na(data[i, "COOP_1"]) == FALSE &
        is.na(data[i, "COOP_2"]) == FALSE &
        is.na(data[i, "COOP_3"]) == FALSE &
        is.na(data[i, "COOP_4"]) == FALSE) {
      BF <- paste(BF, "| (", data[i, "EDGE_IN"], 
                  "&", data[i, "COOP_1"], 
                  "&", data[i, "COOP_2"], 
                  "&", data[i, "COOP_3"], 
                  "&", data[i, "COOP_4"], "))", sep = " ")  }
    
    # and not OUT
    
    if (data[i, "NODE"] == shift(data$NODE, fill = "")[i] &
        data[i, "TYPE"] == "-" &
        (data[i, "NODE"] != shift(data$NODE, fill = "", type = "lead")[i] &
         data[i, "TYPE"] != shift(data$TYPE, fill = "")[i]) &
        is.na(data[i, "COOP_1"])) {
      BF <- paste(BF, "&!", data[i, "EDGE_IN"], sep = " ")
    }
    
    if (data[i, "NODE"] == shift(data$NODE, fill = "")[i] &
        data[i, "TYPE"] == "-" &
        (data[i, "NODE"] != shift(data$NODE, fill = "", type = "lead")[i] &
         data[i, "TYPE"] != shift(data$TYPE, fill = "")[i]) &
        is.na(data[i, "COOP_1"]) == FALSE &
        is.na(data[i, "COOP_2"])) {
      BF <- paste(BF, "&! (", data[i, "EDGE_IN"], 
                  "&", data[i, "COOP_1"], ")", sep = " ")
    }
    
    if (data[i, "NODE"] == shift(data$NODE, fill = "")[i] &
        data[i, "TYPE"] == "-" &
        (data[i, "NODE"] != shift(data$NODE, fill = "", type = "lead")[i] &
         data[i, "TYPE"] != shift(data$TYPE, fill = "")[i]) &
        is.na(data[i, "COOP_1"]) == FALSE &
        is.na(data[i, "COOP_2"]) == FALSE &
        is.na(data[i, "COOP_3"])) {
      BF <- paste(BF, "&! (", data[i, "EDGE_IN"], 
                  "&", data[i, "COOP_1"], 
                  "&", data[i, "COOP_2"], ")", sep = " ")  }
    
    if (data[i, "NODE"] == shift(data$NODE, fill = "")[i] &
        data[i, "TYPE"] == "-" &
        (data[i, "NODE"] != shift(data$NODE, fill = "", type = "lead")[i] &
         data[i, "TYPE"] != shift(data$TYPE, fill = "")[i]) &
        is.na(data[i, "COOP_1"]) == FALSE &
        is.na(data[i, "COOP_2"]) == FALSE &
        is.na(data[i, "COOP_3"]) == FALSE &
        is.na(data[i, "COOP_4"])) {
      BF <- paste(BF, "! (", data[i, "EDGE_IN"], 
                  "&", data[i, "COOP_1"], 
                  "&", data[i, "COOP_2"], 
                  "&", data[i, "COOP_3"], ")", sep = " ")  }
    
    if (data[i, "NODE"] == shift(data$NODE, fill = "")[i] &
        data[i, "TYPE"] == "-" & 
        (data[i, "NODE"] != shift(data$NODE, fill = "", type = "lead")[i] &
         data[i, "TYPE"] != shift(data$TYPE, fill = "")[i]) &
        is.na(data[i, "COOP_1"]) == FALSE &
        is.na(data[i, "COOP_2"]) == FALSE &
        is.na(data[i, "COOP_3"]) == FALSE &
        is.na(data[i, "COOP_4"]) == FALSE) {
      BF <- paste(BF, "! (", data[i, "EDGE_IN"], 
                  "&", data[i, "COOP_1"], 
                  "&", data[i, "COOP_2"], 
                  "&", data[i, "COOP_3"], 
                  "&", data[i, "COOP_4"], ")", sep = " ")  }
    
    # and not (OUT
    
    if (data[i, "NODE"] == shift(data$NODE, fill = "")[i] &
        data[i, "TYPE"] == "-" &
        (data[i, "NODE"] == shift(data$NODE, fill = "", type = "lead")[i] &
         data[i, "TYPE"] != shift(data$TYPE, fill = "")[i] & 
         data[i, "TYPE"] == shift(data$TYPE, fill = "", type = "lead")[i]) &
        is.na(data[i, "COOP_1"])) {
      BF <- paste(BF, "&! (", data[i, "EDGE_IN"], sep = " ")
    }
    
    if (data[i, "NODE"] == shift(data$NODE, fill = "")[i] &
        data[i, "TYPE"] == "-" &
        (data[i, "NODE"] == shift(data$NODE, fill = "", type = "lead")[i] &
         data[i, "TYPE"] != shift(data$TYPE, fill = "")[i] & 
         data[i, "TYPE"] == shift(data$TYPE, fill = "", type = "lead")[i]) &
        is.na(data[i, "COOP_1"]) == FALSE &
        is.na(data[i, "COOP_2"])) {
      BF <- paste(BF, "&! ((", data[i, "EDGE_IN"], 
                  "&", data[i, "COOP_1"], ")", sep = " ")
    }
    
    if (data[i, "NODE"] == shift(data$NODE, fill = "")[i] &
        data[i, "TYPE"] == "-" &
        (data[i, "NODE"] == shift(data$NODE, fill = "", type = "lead")[i] &
         data[i, "TYPE"] != shift(data$TYPE, fill = "")[i] & 
         data[i, "TYPE"] == shift(data$TYPE, fill = "", type = "lead")[i]) &
        is.na(data[i, "COOP_1"]) == FALSE &
        is.na(data[i, "COOP_2"]) == FALSE &
        is.na(data[i, "COOP_3"])) {
      BF <- paste(BF, "&! ((", data[i, "EDGE_IN"], 
                  "&", data[i, "COOP_1"], 
                  "&", data[i, "COOP_2"], ")", sep = " ")  }
    
    if (data[i, "NODE"] == shift(data$NODE, fill = "")[i] &
        data[i, "TYPE"] == "-" &
        (data[i, "NODE"] == shift(data$NODE, fill = "", type = "lead")[i] &
         data[i, "TYPE"] != shift(data$TYPE, fill = "")[i] & 
         data[i, "TYPE"] == shift(data$TYPE, fill = "", type = "lead")[i]) &
        is.na(data[i, "COOP_1"]) == FALSE &
        is.na(data[i, "COOP_2"]) == FALSE &
        is.na(data[i, "COOP_3"]) == FALSE &
        is.na(data[i, "COOP_4"])) {
      BF <- paste(BF, "! ((", data[i, "EDGE_IN"], 
                  "&", data[i, "COOP_1"], 
                  "&", data[i, "COOP_2"], 
                  "&", data[i, "COOP_3"], ")", sep = " ")  }
    
    if (data[i, "NODE"] == shift(data$NODE, fill = "")[i] &
        data[i, "TYPE"] == "-" & 
        (data[i, "NODE"] == shift(data$NODE, fill = "", type = "lead")[i] &
         data[i, "TYPE"] != shift(data$TYPE, fill = "")[i] & 
         data[i, "TYPE"] == shift(data$TYPE, fill = "", type = "lead")[i]) &
        is.na(data[i, "COOP_1"]) == FALSE &
        is.na(data[i, "COOP_2"]) == FALSE &
        is.na(data[i, "COOP_3"]) == FALSE &
        is.na(data[i, "COOP_4"]) == FALSE) {
      BF <- paste(BF, "! ((", data[i, "EDGE_IN"], 
                  "&", data[i, "COOP_1"], 
                  "&", data[i, "COOP_2"], 
                  "&", data[i, "COOP_3"], 
                  "&", data[i, "COOP_4"], ")", sep = " ")  }
    
    # ("and not (OUT" ) or OUT
    
    if (data[i, "NODE"] == shift(data$NODE, fill = "")[i] &
        data[i, "TYPE"] == "-" &
        (data[i, "TYPE"] == shift(data$TYPE, fill = "")[i] & 
         data[i, "TYPE"] == shift(data$TYPE, fill = "", type = "lead")[i]) &
        is.na(data[i, "COOP_1"])) {
      BF <- paste(BF, "|", data[i, "EDGE_IN"], sep = " ")
    }
    
    if (data[i, "NODE"] == shift(data$NODE, fill = "")[i] &
        data[i, "TYPE"] == "-" &
        (data[i, "TYPE"] == shift(data$TYPE, fill = "")[i] & 
         data[i, "TYPE"] == shift(data$TYPE, fill = "", type = "lead")[i]) &
        is.na(data[i, "COOP_1"]) == FALSE &
        is.na(data[i, "COOP_2"])) {
      BF <- paste(BF, "| (", data[i, "EDGE_IN"], 
                  "&", data[i, "COOP_1"], ")", sep = " ")
    }
    
    if (data[i, "NODE"] == shift(data$NODE, fill = "")[i] &
        data[i, "TYPE"] == "-" &
        (data[i, "TYPE"] == shift(data$TYPE, fill = "")[i] & 
         data[i, "TYPE"] == shift(data$TYPE, fill = "", type = "lead")[i]) &
        is.na(data[i, "COOP_1"]) == FALSE &
        is.na(data[i, "COOP_2"]) == FALSE &
        is.na(data[i, "COOP_3"])) {
      BF <- paste(BF, "| (", data[i, "EDGE_IN"], 
                  "&", data[i, "COOP_1"], 
                  "&", data[i, "COOP_2"], ")", sep = " ")  }
    
    if (data[i, "NODE"] == shift(data$NODE, fill = "")[i] &
        data[i, "TYPE"] == "-" &
        (data[i, "TYPE"] == shift(data$TYPE, fill = "")[i] & 
         data[i, "TYPE"] == shift(data$TYPE, fill = "", type = "lead")[i]) &
        is.na(data[i, "COOP_1"]) == FALSE &
        is.na(data[i, "COOP_2"]) == FALSE &
        is.na(data[i, "COOP_3"]) == FALSE &
        is.na(data[i, "COOP_4"])) {
      BF <- paste(BF, "| (", data[i, "EDGE_IN"], 
                  "&", data[i, "COOP_1"], 
                  "&", data[i, "COOP_2"], 
                  "&", data[i, "COOP_3"], ")", sep = " ")  }
    
    if (data[i, "NODE"] == shift(data$NODE, fill = "")[i] &
        data[i, "TYPE"] == "-" & 
        (data[i, "TYPE"] == shift(data$TYPE, fill = "")[i] & 
         data[i, "TYPE"] == shift(data$TYPE, fill = "", type = "lead")[i]) &
        is.na(data[i, "COOP_1"]) == FALSE &
        is.na(data[i, "COOP_2"]) == FALSE &
        is.na(data[i, "COOP_3"]) == FALSE &
        is.na(data[i, "COOP_4"]) == FALSE) {
      BF <- paste(BF, "| (", data[i, "EDGE_IN"], 
                  "&", data[i, "COOP_1"], 
                  "&", data[i, "COOP_2"], 
                  "&", data[i, "COOP_3"], 
                  "&", data[i, "COOP_4"], ")", sep = " ")  }
    
    # ("and not (OUT" ) or OUT )
    
    if (data[i, "NODE"] == shift(data$NODE, fill = "")[i] &
        data[i, "TYPE"] == "-" &
        (data[i, "TYPE"] == shift(data$TYPE, fill = "")[i] & 
         data[i, "TYPE"] != shift(data$TYPE, fill = "", type = "lead")[i]) &
        is.na(data[i, "COOP_1"])) {
      BF <- paste(BF, "|", data[i, "EDGE_IN"], ")", sep = " ")
    }
    
    if (data[i, "NODE"] == shift(data$NODE, fill = "")[i] &
        data[i, "TYPE"] == "-" &
        (data[i, "TYPE"] == shift(data$TYPE, fill = "")[i] & 
         data[i, "TYPE"] != shift(data$TYPE, fill = "", type = "lead")[i]) &
        is.na(data[i, "COOP_1"]) == FALSE &
        is.na(data[i, "COOP_2"])) {
      BF <- paste(BF, "| (", data[i, "EDGE_IN"], 
                  "&", data[i, "COOP_1"], "))", sep = " ")
    }
    
    if (data[i, "NODE"] == shift(data$NODE, fill = "")[i] &
        data[i, "TYPE"] == "-" &
        (data[i, "TYPE"] == shift(data$TYPE, fill = "")[i] & 
         data[i, "TYPE"] != shift(data$TYPE, fill = "", type = "lead")[i]) &
        is.na(data[i, "COOP_1"]) == FALSE &
        is.na(data[i, "COOP_2"]) == FALSE &
        is.na(data[i, "COOP_3"])) {
      BF <- paste(BF, "| (", data[i, "EDGE_IN"], 
                  "&", data[i, "COOP_1"], 
                  "&", data[i, "COOP_2"], "))", sep = " ")  }
    
    if (data[i, "NODE"] == shift(data$NODE, fill = "")[i] &
        data[i, "TYPE"] == "-" &
        (data[i, "TYPE"] == shift(data$TYPE, fill = "")[i] & 
         data[i, "TYPE"] != shift(data$TYPE, fill = "", type = "lead")[i]) &
        is.na(data[i, "COOP_1"]) == FALSE &
        is.na(data[i, "COOP_2"]) == FALSE &
        is.na(data[i, "COOP_3"]) == FALSE &
        is.na(data[i, "COOP_4"])) {
      BF <- paste(BF, "| (", data[i, "EDGE_IN"], 
                  "&", data[i, "COOP_1"], 
                  "&", data[i, "COOP_2"], 
                  "&", data[i, "COOP_3"], "))", sep = " ")  }
    
    if (data[i, "NODE"] == shift(data$NODE, fill = "")[i] &
        data[i, "TYPE"] == "-" & 
        (data[i, "TYPE"] == shift(data$TYPE, fill = "")[i] & 
         data[i, "TYPE"] != shift(data$TYPE, fill = "", type = "lead")[i]) &
        is.na(data[i, "COOP_1"]) == FALSE &
        is.na(data[i, "COOP_2"]) == FALSE &
        is.na(data[i, "COOP_3"]) == FALSE &
        is.na(data[i, "COOP_4"]) == FALSE) {
      BF <- paste(BF, "| (", data[i, "EDGE_IN"], 
                  "&", data[i, "COOP_1"], 
                  "&", data[i, "COOP_2"], 
                  "&", data[i, "COOP_3"], 
                  "&", data[i, "COOP_4"], "))", sep = " ")  }

    # Display translated boolean functions and record them in a table
    print (BF)
    BFtable[i, 1] <- BF
  }
  
  # Create path to save Boolean functions in a txt file
  if ("..//BOOLEAN_FUNCTIONS" %in% list.dirs("../")) {
    path_data <- file.path('../BOOLEAN_FUNCTIONS')
  } else {
    dir.create('BOOLEAN_FUNCTIONS')
    path_data <- file.path('BOOLEAN_FUNCTIONS')
  }
  
  # Create file name
  today <- format(Sys.Date(), format="%Y%m%d") 
  file_name <- paste(today, BF_file, sep="_")
  
  # Concatenate function for each node and save the functions in a txt file
  cat(paste0(BFtable$BF, BFtable$NEWLINE), 
      file = file.path(path_data, file_name), 
      fill=FALSE, sep = "")
}
