# Supplementary material for: Network modeling of sporadic colorectal cancer reveals the importance of off-target effects of Cyclooxygenase inhibitors
Source: NPJ Syst Biol Appl. 2026 Feb 27;12:50. doi: 10.1038/s41540-025-00622-x (PMC13066020; doi:10.1038/s41540-025-00622-x)
Supplement: Supplementary file 2 — 41540_2025_622_MOESM2_ESM. [file 41540_2025_622_MOESM2_ESM.zip › scripts/SCRIPTS/AG_plot_BoolSim.R]

### [DESCRIPTION]
### Function to plot frequency of activation of network nodes
### 
### [AUTHOR]
### Anthony Gebhart
### 
### [DATE]
### NOVEMBER-2020
###
### *******************************************************************

# Load packages
library("ggplot2")        # advanced ploting
library("tidyr")

# Initiate function

plot_BoolSim <-function(sim_freq, network, subtitle, nodes = "", 
                        nodes_to_plot = node_to_plot, load = "TRUE",
                        title_switch = TRUE){
  
  # Create predefined lists of nodes to display
  if (nodes == ""){
    plot_nodes <- c("Apoptosis", "BCATENIN", "Proliferation")}
  
  if (nodes == "MANUAL"){
    plot_nodes <- nodes_to_plot}
  
  if (nodes == "SMAD"){
    plot_nodes <- c("TGFR", "SMAD", "SMAD7", 
                    "Apoptosis", "Proliferation")}
  
  if (nodes == "STAT"){
    plot_nodes <- c("GP130", "JAK", "STAT3", "SOCS", 
                    "Apoptosis", "Proliferation")}
  
  if (nodes == "P53"){
    plot_nodes <- c("ATM", "P53", "P21", "MDM2", 
                    "Apoptosis", "Proliferation")}
  
  if (nodes == "AKT"){
    plot_nodes <- c("PTEN", "PI3K", "PDK1", "PP2A", "AKT", 
                    "Apoptosis", "Proliferation")}
  
  if (nodes == "WNT"){
    plot_nodes <- c("WNT", "FZD", "AXIN", "GSK3B", "APC", "BCATENIN", "CAD",
                    "Apoptosis", "Proliferation")}
  
  if (nodes == "BCAT"){
    plot_nodes <- c("BCATENIN", "TCFLEF", "CYCLIND1", "SURVIVIN", 
                    "Apoptosis", "Proliferation")}
  
  if (nodes == "NFKB"){
    plot_nodes <- c("TNFR", "IKK", "IKB", "NFKB", 
                    "Apoptosis", "Proliferation")}
  
  if (nodes == "DCC"){
    plot_nodes <- c("NETRIN", "DCC", "diDCC", 
                    "Apoptosis", "Proliferation")}
  
  if (nodes == "SOD"){
    plot_nodes <- c("ROS", "SOD", 
                    "Apoptosis", "Proliferation")}
  
  if (nodes == "COX2"){
    plot_nodes <- c("COX2", "PGE2", "EP2", "RAS", "RAF", 
                    "Apoptosis", "Proliferation")}
  
  if (nodes == "CER"){
    plot_nodes <- c("SMASE", "CERAMIDE", "SPHK1", "S1P", 
                    "Apoptosis", "Proliferation")}
  
  if (nodes == "PKG"){
    plot_nodes <- c("PDE5", "cGMP", "PKG", "FOXO4", 
                    "Apoptosis", "Proliferation")}
  
  if (nodes == "MAPK"){
    plot_nodes <- c("JNK", "JUN", "MEK", "ERK", "FOS", "ASK1", "MEKK1", "SEK1",
                    "Apoptosis", "Proliferation")}
  
  if (nodes == "INF"){
    plot_nodes <- c("DC", "IL4", "IL6", "IL10", "IL12", "TREG", "MAC", "CCL2", 
                    "TH1", "TH2", "IFNG", "CTL", "TGFB", "TNFA", 
                    "GP130", "FAS", "FADD", "TGFR", "TNFR", 
                    "Apoptosis", "Proliferation")}
  
  if (nodes == "APOPe"){
    plot_nodes <- c("FAS", "FADD", "CASP8", "CFLIP", "TBID", "MOMP", "CYTC", "CASP9", "CASP3", 
                    "Apoptosis", "Proliferation")}
  
  if (nodes == "APOPi"){
    plot_nodes <- c("STRESS", "BH3", "BCL2", "SMAC", "IAP", "MOMP",  "BAX", "CYTC", "CASP9", "CASP3",
                    "Apoptosis", "Proliferation")}
  
  if (nodes == "COXIBs"){
    plot_nodes <- c("COXIB_COX2", "COXIB_PDE5", "COXIB_AKT", "COXIB_NFKB")
  }
  
  # Add row names if data from saved csv file
  if (load == FALSE){
    sim_to_plot <- add_rownames(sim_freq, var = "NODES")
  } else {
    sim_to_plot <- sim_freq
  }
  
  # Prepare evolution matrix for scatter plot format
  sim_to_plot <- gather(sim_to_plot, STEPS, FREQ, -NODES)
  
  # Define nodes to be ploted
  sim_to_plot_nodes <- sim_to_plot[sim_to_plot$NODES %in% plot_nodes, ]
  
  # Set plot theme
  theme_set(theme_bw())
  
  # Set plot
  plot <- ggplot(data = sim_to_plot_nodes, aes(x = as.numeric(STEPS), y = FREQ, group = NODES)) +
    geom_line(aes(col = NODES)) +
    
    # Customize Axis
    scale_x_continuous(breaks = seq(0, ncol(sim_freq), 300),
                       limits = c(1, ncol(sim_freq))) +
    scale_y_continuous(breaks = seq(0, 1, 0.1),
                       labels = seq(0, 1, 0.1),
                       limits = c(0, 1)) +
    
    # Customize theme
    labs(title = paste(network,"Network Dynamic Evolution", sep = " "),
         subtitle = subtitle, 
         y = "Activation Frequency", 
         x = "Time steps") +
    theme(panel.grid.major = element_blank(),
          panel.grid.minor = element_blank(),
          #plot.title = element_text(size = 12, face = "bold", hjust=0.5),
          plot.subtitle = element_text(size = 10, face = "italic", hjust=0.5),
          plot.caption = element_text(size = 9, face = "italic", 
                                      color = "grey", hjust=0),
          axis.title = element_text(size = 9, face = "bold"))
  
  # Set color 
  if (nodes == ""){
    plot <- plot +
      scale_color_manual(values = c("purple", "deepskyblue2", "black"))}
  
  # Remove title
  if (title_switch == FALSE){
    plot <- plot +
      theme(plot.title = element_blank(),
            plot.subtitle = element_blank())
  } else {
    plot <- plot +
      theme(plot.title = element_text(size = 12, face = "bold", hjust=0.5),
            plot.subtitle = element_text(size = 10, face = "italic", hjust=0.5))
    }
  
  
  
  
  # Print the plot
  print(plot)
}
