# Supplementary material for: Network modeling of sporadic colorectal cancer reveals the importance of off-target effects of Cyclooxygenase inhibitors
Source: NPJ Syst Biol Appl. 2026 Feb 27;12:50. doi: 10.1038/s41540-025-00622-x (PMC13066020; doi:10.1038/s41540-025-00622-x)
Supplement: Supplementary file 2 — 41540_2025_622_MOESM2_ESM. [file 41540_2025_622_MOESM2_ESM.zip › scripts/DATA/20201101_AG_Network_Analysis_spoCRC_Database_v2.xlsx]

## Sheet: 20180724_AG_Boolean_Modeling_TR
INIT	NODE	CLUSTER	TYPE	EDGE_IN	COOP_1	COOP_2	COOP_3	COOP_4	MOD	PERSIS	POLY	CAC	MYCRC	SPOCRC
0	AKT	AKT	+	PDK1					1	1	1	0	1	1
0	AKT	AKT	-	CASP3					1	1	1	1	0	1
0	AKT	AKT	-	COXIB_AKT					1	1	1	1	0	1
0	AKT	AKT	-	PP2A					1	1	1	1	0	1
0	Apoptosis	CASP	+	CASP3					1	1	1	1	1	1
0	ASK1	MAPK	+	ROS					1	1	1	1	0	1
0	ASK1	MAPK	-	P21					1	1	1	1	0	1
0	ATM	P53	+	ROS					1	1	1	1	0	1
0	AXIN	WNT	-	FZD					1	1	1	0	1	1
0	BAX	CASP	+	P53	PP2A				1	1	1	1	0	1
0	BAX	CASP	+	TBID	PP2A				1	1	1	1	0	1
0	BAX	CASP	-	AKT					1	1	1	1	1	1
0	BCATENIN	WNT	+	TCFLEF					1	1	1	0	1	1
0	BCATENIN	WNT	+	CAD					1	1	1	0	1	1
0	BCATENIN	WNT	-	FOXO4	JNK				1	1	1	0	1	1
0	BCATENIN	WNT	-	PKG					1	1	1	0	1	1
0	BCATENIN	WNT	-	APC	AXIN	GSK3B			1	1	1	1	1	1
0	BCL2	CASP	+	NFKB					1	1	1	1	0	1
0	BCL2	CASP	+	STAT3					1	1	1	1	0	1
0	BCL2	CASP	-	BH3					1	1	1	0	0	1
0	BCL2	CASP	-	P53					1	1	1	1	0	1
0	BCL2	CASP	-	PP2A					1	1	1	1	0	1
0	BH3	CASP	+	STRESS					1	1	1	0	0	1
0	CASP3	CASP	+	CASP8					1	1	1	1	0	1
0	CASP3	CASP	+	CASP9					1	1	1	1	1	1
0	CASP3	CASP	-	IAP					1	1	1	1	0	1
0	CASP3	CASP	-	SURVIVIN					1	1	1	0	0	1
0	CASP8	CASP	+	FADD					1	1	1	1	0	1
0	CASP8	CASP	-	CFLIP					1	1	1	1	0	1
0	CASP8	CASP	-	P21					1	1	1	1	0	1
0	CASP9	CASP	+	CYTC					1	1	1	1	1	1
0	CASP9	CASP	+	DCC					1	1	1	0	0	1
0	CASP9	CASP	-	IAP					1	1	1	1	0	1
0	CASP9	CASP	-	P21					1	1	1	1	0	1
0	CASP9	CASP	-	SURVIVIN					1	1	1	0	0	1
0	CCL2	INF	+	NFKB					1	1	1	1	0	1
0	CERAMIDE	PGE2	+	SMASE					1	1	1	1	0	1
0	CERAMIDE	PGE2	-	SPHK1					1	1	1	1	0	1
0	CFLIP	CASP	+	NFKB					1	1	1	1	0	1
0	cGMP	MAPK	-	PDE5					1	1	1	0	1	1
0	COX2	PGE2	+	S1P	TNFR				1	1	1	1	0	1
0	COX2	PGE2	+	TCFLEF					1	1	1	0	1	1
0	COX2	PGE2	-	COXIB_COX2					1	1	1	0	1	1
0	CTL	INF	+	IFNG					1	1	1	1	0	1
0	CTL	INF	-	TGFB					1	1	1	1	0	1
0	CYCLIND1	WNT	+	FOS					1	1	1	0	0	1
0	CYCLIND1	WNT	+	JUN					1	1	1	1	0	1
0	CYCLIND1	WNT	+	STAT3					1	1	1	1	0	1
0	CYCLIND1	WNT	+	TCFLEF					1	1	1	0	1	1
0	CYCLIND1	WNT	-	GSK3B					1	1	1	1	0	1
0	CYTC	CASP	+	MOMP					1	1	1	1	1	1
0	CYTC	CASP	-	SURVIVIN					1	1	1	0	0	1
0	DC	INF	+	CCL2					1	1	1	1	0	1
0	DC	INF	+	TNFA					1	1	1	1	0	1
0	DC	INF	-	IL10					1	1	1	1	0	1
0	DCC	DCC	+	CASP3					1	1	1	0	0	1
0	DCC	DCC	-	NETRIN					1	1	1	0	0	1
0	diDCC	DCC	+	NETRIN					1	1	1	0	0	1
0	EP2	PGE2	+	PGE2					1	1	1	1	1	1
0	ERK	MAPK	+	MEK					1	1	1	1	0	1
0	FADD	CASP	+	FAS					1	1	1	1	0	1
0	FADD	CASP	+	TNFR					1	1	1	1	0	1
0	FAS	CASP	+	CTL					1	1	1	1	0	1
0	FOS	MAPK	+	ERK					1	1	1	1	0	1
0	FOXO4	MAPK	+	PKG					1	1	1	0	1	1
0	FZD	WNT	+	WNT					1	1	1	0	1	1
0	GP130	STAT	+	IL6					1	1	1	1	0	1
0	GSK3B	WNT	-	AKT					1	1	1	1	1	1
0	GSK3B	WNT	-	EP2					1	1	1	1	1	1
0	IAP	CASP	+	NFKB					1	1	1	1	0	1
0	IAP	CASP	+	STAT3					1	1	1	1	0	1
0	IAP	CASP	-	SMAC					1	1	1	1	0	1
0	IFNG	INF	+	CTL					1	1	1	1	0	1
0	IFNG	INF	+	TH1					1	1	1	1	0	1
0	IKB	NFKB	-	IKK					1	1	1	1	1	1
0	IKK	NFKB	+	AKT					1	1	1	1	1	1
0	IKK	NFKB	+	S1P	TNFR				1	1	1	1	0	1
0	IL10	INF	+	TH2					1	1	1	1	0	1
0	IL10	INF	+	TREG					1	1	1	1	0	1
0	IL12	INF	+	DC					1	1	1	1	0	1
0	IL12	INF	+	MAC					1	1	1	1	0	1
0	IL4	INF	+	DC					1	1	1	1	0	1
0	IL4	INF	+	TH2					1	1	1	1	0	1
0	IL6	INF	+	DC					1	1	1	1	0	1
0	IL6	INF	+	MAC					1	1	1	1	0	1
0	IL6	INF	+	NFKB					1	1	1	1	0	1
0	JAK	STAT	+	GP130					1	1	1	1	0	1
0	JAK	STAT	-	SOCS					1	1	1	1	0	1
0	JNK	MAPK	+	ASK1					1	1	1	1	0	1
0	JNK	MAPK	+	SEK1					1	1	1	0	1	1
0	JUN	MAPK	+	BCATENIN	JNK				1	1	1	1	0	1
0	JUN	MAPK	+	ERK	JNK				1	1	1	1	0	1
0	JUN	MAPK	-	GSK3B					1	1	1	1	0	1
0	MAC	INF	+	CCL2					1	1	1	1	0	1
0	MAC	INF	+	IFNG					1	1	1	1	0	1
0	MAC	INF	-	IL10					1	1	1	1	0	1
0	MDM2	P53	+	AKT	P53				1	1	1	1	0	1
0	MDM2	P53	-	ATM					1	1	1	1	0	1
0	MDM2	P53	-	GSK3B					1	1	1	1	0	1
0	MEK	MAPK	+	RAF					1	1	1	1	0	1
0	MEK	MAPK	+	ROS					1	1	1	1	0	1
0	MEKK1	MAPK	+	CERAMIDE					1	1	1	1	0	1
0	MEKK1	MAPK	+	PKG					1	1	1	0	1	1
0	MEKK1	MAPK	+	TGFR					1	1	1	1	0	1
0	MEKK1	MAPK	+	TNFR					1	1	1	1	0	1
0	MOMP	CASP	+	BAX					1	1	1	1	1	1
0	MOMP	CASP	+	CERAMIDE					1	1	1	1	0	1
0	MOMP	CASP	+	TBID					1	1	1	1	0	1
0	MOMP	CASP	-	BCL2					1	1	1	1	1	1
0	NFKB	NFKB	-	COXIB_NFKB					1	1	1	1	1	1
0	NFKB	NFKB	-	IKB					1	1	1	1	1	1
0	P21	P53	+	P53					1	1	1	1	0	1
0	P21	P53	+	SMAD					1	1	1	1	0	1
0	P21	P53	-	CASP3					1	1	1	1	0	1
0	P21	P53	-	GSK3B					1	1	1	1	0	1
0	P53	P53	+	ATM					1	1	1	1	0	1
0	P53	P53	+	JNK					1	1	1	1	0	1
0	P53	P53	+	PTEN					1	1	1	1	0	1
0	P53	P53	-	MDM2					1	1	1	1	0	1
0	PDK1	AKT	+	PI3K					1	1	1	0	1	1
0	PGE2	PGE2	+	COX2					1	1	1	1	1	1
0	PI3K	AKT	+	diDCC					1	1	1	0	0	1
0	PI3K	AKT	+	EP2					1	1	1	1	1	1
0	PI3K	AKT	+	RAS					1	1	1	1	0	1
0	PI3K	AKT	-	PTEN					1	1	1	1	0	1
0	PKG	MAPK	+	cGMP					1	1	1	0	1	1
0	PP2A	AKT	+	CERAMIDE					1	1	1	1	0	1
0	PP2A	AKT	-	AKT					1	1	1	1	0	1
0	Proliferation	PROLIF	+	SURVIVIN					1	1	1	0	0	1
0	Proliferation	PROLIF	+	CYCLIND1					1	1	1	1	1	1
0	Proliferation	PROLIF	-	CASP3					1	1	1	1	0	1
0	Proliferation	PROLIF	-	P21					1	1	1	1	0	1
0	PTEN	AKT	+	P53					1	1	1	1	0	1
0	PTEN	AKT	-	JUN					1	1	1	1	0	1
0	PTEN	AKT	-	NFKB					1	1	1	1	0	1
0	RAF	PGE2	+	CERAMIDE					1	1	1	1	0	1
0	RAF	PGE2	+	RAS					1	1	1	1	0	1
0	RAS	PGE2	+	EP2					1	1	1	1	0	1
0	RAS	PGE2	+	GP130					1	1	1	1	0	1
0	ROS	ROS	+	TNFR					1	1	1	1	0	1
0	ROS	ROS	-	SOD					1	1	1	1	0	1
0	S1P	PGE2	+	SPHK1					1	1	1	1	0	1
0	SEK1	MAPK	+	MEKK1					1	1	1	0	1	1
0	SMAC	CASP	+	MOMP					1	1	1	1	0	1
0	SMAC	CASP	-	SURVIVIN					1	1	1	0	0	1
0	SMAD	SMAD	+	TGFR					1	1	1	1	0	1
0	SMAD	SMAD	-	JUN					1	1	1	1	0	1
0	SMAD7	SMAD	+	NFKB					1	1	1	1	0	1
0	SMAD7	SMAD	+	SMAD					1	1	1	1	0	1
0	SMASE	PGE2	+	FADD					1	1	1	1	0	1
0	SMASE	PGE2	+	P53					1	1	1	1	0	1
0	SOCS	STAT	+	STAT3					1	1	1	1	0	1
0	SOD	ROS	+	NFKB					1	1	1	1	0	1
0	SOD	ROS	+	STAT3					1	1	1	1	0	1
0	SPHK1	PGE2	+	ERK					1	1	1	1	0	1
0	SPHK1	PGE2	+	TNFR					1	1	1	1	0	1
0	STAT3	STAT	+	JAK					1	1	1	1	0	1
0	SURVIVIN	WNT	+	MDM2					1	1	1	0	0	1
0	SURVIVIN	WNT	+	NFKB					1	1	1	0	0	1
0	SURVIVIN	WNT	+	STAT3					1	1	1	0	0	1
0	SURVIVIN	WNT	+	TCFLEF					1	1	1	0	1	1
0	SURVIVIN	WNT	-	P53					1	1	1	0	0	1
0	SURVIVIN	WNT	-	SMAC					1	1	1	0	0	1
0	SURVIVIN	WNT	-	SMAD					1	1	1	0	0	1
0	TBID	CASP	+	CASP8					1	1	1	1	0	1
0	TBID	CASP	-	BCL2					1	1	1	1	0	1
0	TCFLEF	WNT	+	BCATENIN					1	1	1	0	1	1
0	TGFB	INF	+	TREG					1	1	1	1	0	1
0	TGFR	SMAD	+	TGFB					1	1	1	1	0	1
0	TGFR	SMAD	-	SMAD7					1	1	1	1	0	1
0	TH1	INF	+	IFNG					1	1	1	1	0	1
0	TH1	INF	+	IL12					1	1	1	1	0	1
0	TH1	INF	-	IL10					1	1	1	1	0	1
0	TH1	INF	-	IL4					1	1	1	1	0	1
0	TH1	INF	-	TGFB					1	1	1	1	0	1
0	TH2	INF	+	IL4					1	1	1	1	0	1
0	TH2	INF	-	IFNG					1	1	1	1	0	1
0	TH2	INF	-	TGFB					1	1	1	1	0	1
0	TNFA	INF	+	MAC					1	1	1	1	0	1
0	TNFR	NFKB	+	TNFA					1	1	1	1	0	1
0	TREG	INF	+	DC					1	1	1	1	0	1
0	TREG	INF	+	IL10					1	1	1	1	0	1
0	TREG	INF	-	IL6					1	1	1	1	0	1
1	APC	WNT	+	1					1	1	1	1	1	1
1	CAD	WNT	+	1					1	1	0.1	0	1	1
1	COXIB_AKT	COXIB	+	1					1	1	0.3	0	0	0
1	COXIB_COX2	COXIB	+	1					1	1	0.9	0	0	0
1	COXIB_NFKB	COXIB	+	1					1	1	0.3	0	0	0
1	COXIB_PDE5	COXIB	+	1					1	1	0.3	0	0	0
1	NETRIN	DCC	+	1					1	1	0.5	0	0	1
1	PDE5	MAPK	-	COXIB_PDE5					1	1	0.9	0	1	1
1	STRESS	CASP	+	1					1	1	0.02	0	0	1
1	WNT	WNT	+	1					1	1	0.1	0	1	1
